# Supplementary material for: Mass Spectrometry Imaging of Lipid and Metabolite Distributions in Cysts of Besnoitia besnoiti-Infected Bovine Skin
Source: J Am Soc Mass Spectrom. 2025 Apr 8;36(5):1017–26. doi: 10.1021/jasms.4c00466 (PMC12063159; doi:10.1021/jasms.4c00466)
Supplement: Supplementary file 2 — js4c00466_si_002.xlsx [file js4c00466_si_002.xlsx]

## Sheet: MALDI MSI skin
color coding: green: individual compounds, yellow: adduct- or both-ion-modes-related duplicates																			signal intensity
																			control1			control2			elbow			neck			shoulder
possible annotations	molecule class	formula	adduct	ion	C	H	N	O	P	S	X	+H]+	-H]-	+Na]+	+K]+	mz theoretical	mz measured	Δ / ppm	c1.1.2	c1.2.2	c1.3.2	c2.1.3	c2.2.2	c2.3.3	e.1.2	e.2.2	e.3.2	n.1.2	n.2.2	n.3.2	s.1.2	s.2.2	s.3.2	f.value	p.value	!=-LOG10(p)	FDR	Tukey's HSD	structure	MSMS	found in Tachyzoites?
Methoxybrassitin	other	C12H14N2O2S	M+H	C12H14N2O2S+H+	12	14	2	2	0	1	0	1	0	0	0	251.085	251.085	-0.000608953	3717.72	983.285	6111.17	706.999	1927.7	733.327	1224.47	909.177	1446.18	442.523	953.057	2156.52	1089.79	605.853	435.355	12.139	0.0013098	2.8828	0.012494	infected-control1; infected-control2	-				C	12
Didesmethyl doxepin	other	C17H17NO	M+H	C17H17NO+H+	17	17	1	1	0	0	0	1	0	0	0	252.138	252.138	6.78198e-05	925.035	831.523	1098.21	380.148	1036.47	561.493	516.599	640.584	591.244	729.972	671.052	690.935	667.619	752.862	456.296	9.4715	0.0034018	2.4683	0.026961	infected-control1; infected-control2	-				H	1.00783
16:1(9Z), 16:1(6Z)	FA	C16H30O2	M-H	C16H30O2-H-	16	30	0	2	0	0	0	0	1	0	0	253.216	253.217	-4.33296	220361	338991	1.47624e+06	1.75817e+06	1.9438e+06	1.91103e+06	1.62359e+06	2.32687e+06	1.87135e+06	5.49179e+06	1.73458e+06	3.50731e+06	3.37419e+06	2.16292e+06	1.6808e+06	13.573	0.0008297	3.0811	0.0053179	infected-control1; infected-control2	higher in cysts				N	14.0031
Thiamylal	other	C12H18N2O2S	M+H	C12H18N2O2S+H+	12	18	2	2	0	1	0	1	0	0	0	255.116	255.116	-0.000599331	9012.91	1039.27	14133.6	515.774	2941.67	819.25	1463.73	302.664	947.2	641.864	869.513	6633.88	3385.35	877.114	533.347	7.2743	0.0085278	2.0692	0.049761	infected-control1	-				S	31.9721
Galactose 1-phosphate, Myo-inositol 1-phosphate, Glucose 1-phosphate, Inositol phosphate, Mannose 6-phosphate, Fructose 6-phosphate, Glucose 6-phosphate, D-Mannose 1-phosphate, Beta-D-Glucose 6-phosphate	COH	C6H13O9P	M-H	C6H13O9P-H-	6	13	0	9	1	0	0	0	1	0	0	259.021	259.022	-4.23045	325825	375155	1.40465e+06	3.17194e+06	2.97892e+06	2.37055e+06	5.11027e+06	5.9154e+06	5.06149e+06	1.45813e+07	2.77854e+06	1.3318e+07	9.63066e+06	9.39519e+06	5.63543e+06	42.268	3.6896e-06	5.433	4.3526e-05	infected-control1; infected-control2	higher in cysts	phosphate group			e-	0.00054858
Urolithin D	other	C13H8O6	M-H	C13H8O6-H-	13	8	0	6	0	0	0	0	1	0	0	259.024	259.025	-4.23582	2650.24	8732.05	14301.6	4544.88	9575.19	4334.1	41731.4	7741.36	19029.4	21267.5	2736.03	91028.3	48706.1	16371.2	27957.6	6.6596	0.011334	1.9456	0.037186	infected-control2	-				Na	22.9898
5-Fluorouridine	other	C9H11FN2O6	M+H	C9H11FN2O6+H+	9	11	2	6	0	0	1	1	0	0	0	263.067	263.067	-0.000543207	2967.91	817.54	9881.68	540.54	3135.93	696.754	561.869	994.383	268.596	495.954	516.959	3739.69	1569.45	587.737	423.748	7.4016	0.0080533	2.094	0.048591	infected-control1	-				K	38.9637
6,10,14-Trimethyl-5,9,13-pentadecatrien-2-one, 2-(5,8-Tetradecadienyl)cyclobutanone	other	C18H30O	M+H	C18H30O+H+	18	30	0	1	0	0	0	1	0	0	0	263.237	263.237	6.49604e-05	2819.32	1378.83	1639.3	1041.13	1327.39	1147.26	1008.31	1163.02	910.766	1446.27	828.429	594.049	1146.44	568.614	729.286	7.3682	0.0081748	2.0875	0.048591	infected-control1; infected-control2	-				O	15.9949
Glyceric acid 1,3-biphosphate, 2,3-Diphosphoglyceric acid	other	C3H8O10P2	M+H	C3H8O10P2+H+	3	8	0	10	2	0	0	1	0	0	0	266.967	266.967	0.0105523	1066.2	1536.19	2176.78	818.944	844.244	1142.2	1121.77	484.174	699.271	871.76	647.469	946.961	1202.11	1009.41	665.36	8.7389	0.004551	2.3419	0.032679	infected-control1; infected-control2	-				P	30.9738
Arabinosylhypoxanthine, Inosine, Allopurinol riboside	other	C10H12N4O5	M-H	C10H12N4O5-H-	10	12	4	5	0	0	0	0	1	0	0	267.072	267.073	-4.10816	227414	159821	1.72051e+06	3.9399e+06	4.92285e+06	3.68067e+06	616109	203252	17721.5	719762	19716.1	145409	125782	668427	17592.7	9.2107	0.0037671	2.424	0.017522	infected-control2	surrounding tissue				I	126.904
Adenosine, Deoxyguanosine, Vidarabine, Zidovudine	nucleosid	C10H13N5O4	M+H	C10H13N5O4+H+	10	13	5	4	0	0	0	1	0	0	0	268.104	268.104	6.37813e-05	2914.1	2670.18	7406.6	3872.73	1915.94	778.264	1156.92	392.773	474.557	1763.13	374.216	3944.76	855.12	1038.94	528.218	11.387	0.0016884	2.7725	0.015407	infected-control1; infected-control2	-				Fe	55.9349
Sotalol	other	C12H20N2O3S	M+H	C12H20N2O3S+H+	12	20	2	3	0	1	0	1	0	0	0	273.127	273.127	-0.000559814	2310.78	992.489	3132.97	472.677	742.427	348.285	926.581	647.133	900.289	1551.79	586.766	1695.76	1723.53	604.72	633.718	9.929	0.0028561	2.5442	0.023332	control2-control1; infected-control1	-				F	18.9984
Alpha-linoleate, 18:3(6Z,9Z,12Z)	FA	C18H30O2	M-H	C18H30O2-H-	18	30	0	2	0	0	0	0	1	0	0	277.216	277.217	-3.95784	92853	167334	513209	1.20734e+06	1.44772e+06	820569	355109	559513	193055	554989	166566	502513	255693	163344	101394	8.525	0.0049682	2.3038	0.021285	infected-control2	dermis
Glutaminylmethionine, Methionyl-Glutamine, Methionyl-Gamma-glutamate	peptide	C10H19N3O4S	M+H	C10H19N3O4S+H+	10	19	3	4	0	1	0	1	0	0	0	278.117	278.117	-0.000549769	4116.55	714.313	1643.6	474.413	1212.95	796.145	520.46	916.739	637.894	944.637	599.243	1062.05	859.259	878.6	693.379	10.044	0.0027353	2.563	0.022933	infected-control1; infected-control2	-
Dehydroaporheine, Murrayacine	other	C18H15NO2	M+H	C18H15NO2+H+	18	15	1	2	0	0	0	1	0	0	0	278.118	278.118	6.14849e-05	4246.57	715.442	1718.45	553.778	1140.69	970.893	514.121	1069.7	925.604	868.389	464.299	757.44	637.749	1122.99	714.385	9.3058	0.0036289	2.4402	0.028252	infected-control1; infected-control2	-
Levosimendan	other	C14H12N6O	M+H	C14H12N6O+H+	14	12	6	1	0	0	0	1	0	0	0	281.115	281.115	6.08292e-05	762.673	654.767	975.686	519.063	959.952	490.653	541.03	484.36	477.237	289.008	212.134	893.213	373.539	614.909	462.464	9.3155	0.0036151	2.4419	0.028252	infected-control1; infected-control2	-
18:1(6Z), 18:1(11Z), 18:1(11E), (9E)-octadecenoate, Oleate	FA	C18H34O2	M-H	C18H34O2-H-	18	34	0	2	0	0	0	0	1	0	0	281.248	281.249	-3.90111	1.11906e+06	2.7797e+06	9.77148e+06	1.03553e+07	1.07059e+07	9.13672e+06	1.81792e+07	2.05642e+07	1.32933e+07	3.57803e+07	1.1119e+07	2.43623e+07	2.78019e+07	1.88553e+07	9.1061e+06	51.428	1.3006e-06	5.8858	1.7356e-05	infected-control1; infected-control2	higher in cysts
Dinoseb acetate	other	C12H14N2O6	M+H	C12H14N2O6+H+	12	14	2	6	0	0	0	1	0	0	0	283.092	283.092	6.04042e-05	1572.03	1499.87	2234.64	1047.67	1462.53	614.026	913.485	785.232	469.557	1287.85	525.744	786.79	1111.11	1216.51	581.554	11.099	0.0018665	2.729	0.016427	infected-control1; infected-control2	-
Guanosine, 8-Hydroxy-deoxyguanosine	nucleosid	C10H13N5O5	M+H	C10H13N5O5+H+	10	13	5	5	0	0	0	1	0	0	0	284.099	284.099	6.01902e-05	2504.36	1251.63	3325.59	812.032	1622.79	1184.43	609.948	779.553	625.071	1225.44	1049.44	1033.88	887.381	577.565	828.522	18.158	0.00023469	3.6295	0.0032795	infected-control1; infected-control2	-
Avocadyne, Muricatacin	other	C17H32O3	M+H	C17H32O3+H+	17	32	0	3	0	0	0	1	0	0	0	285.242	285.242	5.99489e-05	9991.85	1374.7	675.494	871.074	1122.4	964.274	43880.7	16443.9	47009	113268	39008.8	25020.2	84891.3	111785	6333.07	18.195	0.00023257	3.6334	0.0032795	infected-control1; infected-control2	cysts
Histidinyl-Methionine, Methionyl-Histidine	peptide	C11H18N4O3S	M+H	C11H18N4O3S+H+	11	18	4	3	0	1	0	1	0	0	0	287.117	287.117	-0.000532535	2581.11	3289.88	9438.91	838.93	1480.28	320.941	362.57	408.205	740.114	731.645	1851.7	7216.87	819.965	1076.36	251.276	7.3728	0.0081578	2.0884	0.048591	infected-control1	-
Mesquitol, (2R-cis)-2-(2,5-Dihydroxyphenyl)-3,4-dihydro-2H-1-benzopyran-3,5,7-triol, Robinetinidol, Luteoforol, ent-Robinetinidol, Fisetinidol-4alpha-ol, Epifisetinidol-4alpha-ol, Oritin-4beta-ol, Epioritin-4alpha-ol, Epioritin-4beta-ol, (2R,3R)-3,5,7,3',5'-Pentahydroxyflavan, ent-Fisetinidol-4beta-ol, ent-Epifisetinidol-4beta-ol, (+)-Catechin, Epicatechin, Fisetinidol-4beta-ol, Nubigenol, 3,4,2'…	other	C15H14O6	M-H	C15H14O6-H-	15	14	0	6	0	0	0	0	1	0	0	289.071	289.072	-3.79553	8495.09	8962.58	8737.52	3906.86	4773.87	5103.76	9368.95	1827.37	2672.81	1992.48	775.744	6933.76	2913.29	1919.73	5503.9	6.7958	0.010629	1.9735	0.035753	control2-control1; infected-control1	-
2-Amino-4-oxo-6-(1',2',3'-trihydroxypropyl)-diquinoid-7,8-dihydroxypterin	other	C9H15N5O6	M+H	C9H15N5O6+H+	9	15	5	6	0	0	0	1	0	0	0	290.11	290.11	5.89434e-05	8840.68	908.468	6037.28	820.607	1476.03	1484.68	893.353	1016.9	1440	1112.88	1222.36	2522	1603.89	623.218	555.5	12.38	0.0012102	2.9172	0.011918	infected-control1; infected-control2	-
(2R,3S)-Piscidic acid	other	C11H12O7	M+K	C11H12O7+K+	11	12	0	7	0	0	0	0	0	0	1	295.021	295.021	0.000701983	9.5573e+06	6.87804e+06	2.39096e+07	6.81906e+06	1.36033e+07	4.07863e+06	1.14793e+07	5.68524e+06	5.32876e+06	9.64926e+06	3.17652e+06	9.30601e+06	9.42113e+06	3.97046e+06	1.82927e+06	7.7968	0.0067646	2.1698	0.044164	infected-control1; infected-control2	-
Phenylalanyl-Methionine, Methionyl-Phenylalanine	peptide	C14H20N2O3S	M-H	C14H20N2O3S-H-	14	20	2	3	0	1	0	0	1	0	0	295.111	295.112	-3.71842	4.48343e+06	1.72406e+07	2.52095e+07	2.5015e+07	2.4334e+07	2.34748e+07	2.43517e+07	1.36278e+07	1.12768e+07	1.62828e+07	6.76358e+06	1.81413e+07	1.75696e+07	1.40495e+07	1.26282e+07	6.3768	0.01298	1.8867	0.040172	infected-control1	lower in cysts
9,10-epoxystearate, 18-hydroxyoleate, 12-hydroxyoleate, (12R)-H-(9Z)-ODE | (12R)-HODE, 12-H-(9E)-ODE | 12-HODE	other	C18H34O3	M-H	C18H34O3-H-	18	34	0	3	0	0	0	0	1	0	0	297.242	297.244	-3.69119	15338.7	274575	902341	1.36974e+06	1.04152e+06	435560	234646	177093	126829	313694	129352	120160	75799.1	46422.1	40756.9	6.3808	0.012955	1.8876	0.040172	infected-control2	tissue
N-Acetylglucosamine 6-sulfate, N-Acetylgalactosamine 4-sulphate	COH	C8H15NO9S	M-H	C8H15NO9S-H-	8	15	1	9	0	1	0	0	1	0	0	300.038	300.039	-3.65736	1929.81	8290.6	22550.4	29169	64429.5	33511.1	110380	134111	185639	902324	332575	287446	211036	158531	197215	34.672	1.0307e-05	4.9869	0.00011039	infected-control1; infected-control2	walls
Arachidonate, 20:4(8Z,11Z,14Z,17Z), (2E,6E,10E)-geranylgeranate	FA	C20H32O2	M-H	C20H32O2-H-	20	32	0	2	0	0	0	0	1	0	0	303.232	303.233	-3.61828	999068	3.14211e+06	8.0086e+06	1.07397e+07	1.00349e+07	8.5307e+06	5.97242e+06	5.46947e+06	2.21191e+06	3.92523e+06	1.52881e+06	4.53439e+06	3.08239e+06	2.35334e+06	1.03051e+06	8.8895	0.0042818	2.3684	0.019041	infected-control1; infected-control2	surrounding tissue
(5Z,8Z,11Z)-eicosatrienoate, 20:3(11Z,14Z,17Z), 20:3(8Z,11Z,14Z), (2E,6E,10E)-omega-hydroxy-geranylgeraniol	FA	C20H34O2	M-H	C20H34O2-H-	20	34	0	2	0	0	0	0	1	0	0	305.248	305.249	-3.59438	146938	565316	2.28753e+06	2.66814e+06	2.78476e+06	2.0273e+06	886329	1.36039e+06	530500	1.60574e+06	350442	1.17184e+06	848210	498452	203333	6.7677	0.010771	1.9678	0.035931	infected-control2	surrounding tissue
Eicosadienoic acid, 8Z,11Z-eicosadienoic acid	FA	C20H36O2	M-H	C20H36O2-H-	20	36	0	2	0	0	0	0	1	0	0	307.263	307.264	-3.57081	2975.59	4933.68	41400.4	79942.7	100722	61061.4	147974	299356	170765	653210	131205	343314	226789	139575	89004.8	42.727	3.4856e-06	5.4577	4.1725e-05	control2-control1; infected-control1; infected-control2	walls
11Z-Eicosenoic acid, Paullinic acid, 9Z-Eicosenoic acid, Ethyl oleate, 11-Eicosenoic acid, Oleyl acetate	FA	C20H38O2	M-H	C20H38O2-H-	20	38	0	2	0	0	0	0	1	0	0	309.279	309.28	-3.54753	2801.01	6564.6	42951.9	41685.6	57591.8	40158.6	259036	440882	249184	1.02544e+06	223471	555782	598746	282363	151635	98.667	3.5486e-08	7.4499	7.8069e-07	infected-control1; infected-control2	cysts
(9S)-Hp-(10E,12Z)-ODE | (9S)-HpODE, 11-hydroxy-(12S,13S)-epoxy-(9Z)-octadecenoate, 13-Hp-(9Z,11E)-ODE | 13-HpODE, (13S)-Hp-(9Z,11E)-ODE | (13S)-HpODE	other	C18H32O4	M-H	C18H32O4-H-	18	32	0	4	0	0	0	0	1	0	0	311.222	311.223	-3.52539	974.933	4152.13	87469.7	125506	50513.5	40898.8	16017.4	18169.6	1856.3	19843.6	1671.79	5856.92	6807.03	970.438	865.1	6.0122	0.01553	1.8088	0.045873	infected-control2	-
geranyl diphosphate	other	C10H20O7P2	M-H	C10H20O7P2-H-	10	20	0	7	2	0	0	0	1	0	0	313.06	313.061	-3.49574	150276	173598	318105	97164.3	132759	206564	141444	31345.5	49114.6	35332	9057.55	112392	86474.1	15240	88750.3	9.19	0.0037981	2.4204	0.017566	infected-control1	tissue
PE(0:0/6:0), PC(0:0/3:0), PC(3:0/0:0), PE(6:0/0:0)	PC/PE	C11H24NO7P	M+H	C11H24NO7P+H+	11	24	1	7	1	0	0	1	0	0	0	314.136	314.136	0.0045111	1606.63	722.077	1543.17	591.473	654.872	324.72	704.255	606.94	648.564	752.519	910.522	733.426	588.817	778.747	482.061	8.2403	0.0055949	2.2522	0.037926	infected-control1	-
Melanin	other	C18H10N2O4	M-H	C18H10N2O4-H-	18	10	2	4	0	0	0	0	1	0	0	317.056	317.057	-3.46052	45176.7	32903.9	31582.5	11670	12731.3	20881	12440.9	2848.61	4836.37	3354.15	1311.34	8183.33	5705.22	2259.29	8303.15	14.534	0.00062245	3.2059	0.0041874	control2-control1; infected-control1	-
Phytosphingosine	other	C18H39NO3	M+H	C18H39NO3+H+	18	39	1	3	0	0	0	1	0	0	0	318.3	318.3	5.3723e-05	17821.1	6832.56	2715.61	5960.25	1837.01	12650.1	1795.93	1100.63	2139.74	1205.46	3671.61	1148.59	1476.09	1844.51	1226.09	8.2215	0.0056393	2.2488	0.037946	infected-control1; infected-control2	-
Henicosanoate	other	C21H42O2	M-H	C21H42O2-H-	21	42	0	2	0	0	0	0	1	0	0	325.31	325.311	-3.37271	3869.28	2255.68	31354.4	20027.4	19328.6	21848	2026.97	4621.61	1967.73	7014.14	5472.13	4367.14	2223.37	1835	2493.61	7.887	0.0065052	2.1867	0.026214	infected-control1; infected-control2	-
O-4,8-dimethylnonanoyl-(R)-carnitine	carnitine	C18H35NO4	M-H	C18H35NO4-H-	18	35	1	4	0	0	0	0	1	0	0	328.248	328.249	-3.34252	567.825	325.392	632.119	15205.5	41804.2	7089.76	739.778	3613.69	299.428	2609.16	788.109	688.027	1542.98	1890.95	442.558	10.273	0.0025126	2.5999	0.013195	control2-control1; infected-control2	-
Quercetin 3,4'-dimethyl ether, 5,7,8-Trihydroxy-3,6-dimethoxyflavone, Herbacetin 7,8-dimethyl ether, Prudomestin, 5,7,8-Trihydroxy-3,4'-dimethoxyflavone, Europinidin, Podospicatin, Cirsiliol, Apometzgerin, 6-Hydroxyluteolin 7,3'-dimethyl ether, Nuchensin, Tamaridone, Hypolaetin 8,3'-dimethyl ether, 5,8,2'-Trihydroxy-6,7-dimethoxyflavone, Laurentinol, 7,3',4'-Trihydroxy-3,8-dimethoxyflavone, 3,5,2…	other	C17H14O7	M-H	C17H14O7-H-	17	14	0	7	0	0	0	0	1	0	0	329.066	329.067	-3.33422	76455	47254.6	127146	23158.9	43116.8	39403.3	60443.7	17794.1	3333.35	4806.92	4251.03	29600.7	3905.92	1676.7	15735.5	8.5745	0.0048679	2.3127	0.021077	infected-control1	-
Floionolic acid, 9,10,13-Trihydroxystearic acid	other	C18H36O5	M-H	C18H36O5-H-	18	36	0	5	0	0	0	0	1	0	0	331.248	331.249	-3.31225	527.703	382.591	1603.67	1764.25	5094.27	2168.17	207952	82472.4	10575.4	18154	17978.7	3155.63	50553.5	6756.46	1296.61	5.8176	0.017129	1.7663	0.049442	infected-control1	tissue
1-(sn-Glycero-3-phospho)-1D-myo-inositol	other	C9H19O11P	M-H	C9H19O11P-H-	9	19	0	11	1	0	0	0	1	0	0	333.058	333.059	-3.29005	24019.7	168326	523781	965249	660503	445685	1.576e+06	1.69757e+06	797521	1.47077e+06	154701	2.62409e+06	1.84717e+06	1.43813e+06	1.01284e+06	13.794	0.00077567	3.1103	0.005011	infected-control1; infected-control2	tissue
Docosatrienoic acid	FA	C22H38O2	M-H	C22H38O2-H-	22	38	0	2	0	0	0	0	1	0	0	333.279	333.28	-3.29207	419.378	689.151	951.928	1661.76	942.75	772.424	62251.8	31066.8	25376.5	125383	21605.6	52393.8	20690.7	17005.5	10026.8	69.528	2.5134e-07	6.5997	4.0116e-06	infected-control1; infected-control2	walls
beta-D-Fructose 1,6-bisphosphate, Alpha-D-Glucose 1,6-bisphosphate, Fructose 1,6-bisphosphate	COH	C6H14O12P2	M-H	C6H14O12P2-H-	6	14	0	12	2	0	0	0	1	0	0	338.988	338.989	-3.22837	1883.59	5424.17	4654.82	15039.3	11427.7	6440.46	148620	215177	203114	831989	165224	818765	496113	359186	217811	113.35	1.6147e-08	7.7919	3.6509e-07	infected-control1; infected-control2	cysts
MG(P-18:2(9Z,12Z)/0:0/0:0)	MG	C21H38O3	M+H	C21H38O3+H+	21	38	0	3	0	0	0	1	0	0	0	339.289	339.289	5.03994e-05	421448	29072.9	426734	39253.8	48827.7	21958.2	808522	449860	961920	1.98944e+06	533190	1.32249e+06	1.34978e+06	1.66988e+06	180446	21.938	9.8105e-05	4.0083	0.0016987	infected-control1; infected-control2	higher in cysts
3-hydroxyundecanoyl carnitine	carnitine	C18H35NO5	M-H	C18H35NO5-H-	18	35	1	5	0	0	0	0	1	0	0	344.243	344.244	-3.18721	2142.01	2025	2940.97	907374	3.62913e+06	1.58945e+06	25828.5	9898.96	4308.92	30854.9	5076.59	7662.35	16557.3	11305	1384.62	51.082	1.3487e-06	5.8701	1.7707e-05	control2-control1; infected-control2	-
(9Z)-3-hydroxydodecenoylcarnitine	carnitine	C19H35NO5	M-H	C19H35NO5-H-	19	35	1	5	0	0	0	0	1	0	0	356.243	356.244	-3.07985	2049.11	2295.64	3281	786742	3.80483e+06	1.55815e+06	17140.2	5423.82	3479.44	2283.13	1329.64	657.923	1879.47	2914.47	726.133	46.777	2.159e-06	5.6657	2.7774e-05	control2-control1; infected-control2	-
3-hydroxydodecanoyl carnitine, 2-Hydroxylauroylcarnitine	carnitine	C19H37NO5	M-H	C19H37NO5-H-	19	37	1	5	0	0	0	0	1	0	0	358.259	358.26	-3.06253	1106.72	1047.16	1028.4	116209	1.0889e+06	345574	7781.5	9407.62	3935.31	10368.5	1893.99	2560.09	3117.65	4116.48	1300.73	35.265	9.4492e-06	5.0246	0.00010255	control2-control1; infected-control2	-
(1S,23)-dihydroxy-24,25,26,27-tetranorcalciol	other	C23H36O3	M+H	C23H36O3+H+	23	36	0	3	0	0	0	1	0	0	0	361.274	361.274	4.73325e-05	1.78065e+06	239326	2.18155e+06	213287	280785	32251.3	295486	187628	151352	192382	24964.9	138069	181575	182162	29976.3	9.7815	0.0030201	2.52	0.024186	infected-control1	tissue
3-hydroxytridecanoyl carnitine	carnitine	C20H39NO5	M-H	C20H39NO5-H-	20	39	1	5	0	0	0	0	1	0	0	372.274	372.276	-2.94723	628.172	538.249	3841.13	235839	1.56032e+06	445850	10306.9	127931	4420.61	66465.4	20299.1	35693.5	64637.5	28423.3	3895.9	20.425	0.00013704	3.8631	0.001162	control2-control1; infected-control1; infected-control2	hair follicles
1-tetradecanoyl-sn-glycero-3-phosphate	other	C17H35O7P	M-H	C17H35O7P-H-	17	35	0	7	1	0	0	0	1	0	0	381.204	381.205	-2.87452	4008.4	3834.08	11865	36557.1	28921.5	11029.9	415273	374715	110613	849034	70941.6	271397	482964	521453	111246	52.051	1.2191e-06	5.914	1.6539e-05	infected-control1; infected-control2	cysts
nonyl palmitate	other	C25H50O2	M-H	C25H50O2-H-	25	50	0	2	0	0	0	0	1	0	0	381.373	381.374	-2.87692	2622.27	827.883	6927.13	6455.07	6993.33	14267.3	340.942	2538.75	1376.96	2302.93	1047.49	486.072	841.078	1103.61	708.778	7.1473	0.0090342	2.0441	0.032113	infected-control1; infected-control2	-
(2E,6E)-farnesyl diphosphate	other	C15H28O7P2	M+H	C15H28O7P2+H+	15	28	0	7	2	0	0	1	0	0	0	383.138	383.138	0.0073527	1574.08	741.656	3617.26	434.88	899.726	672.672	631.114	541.88	695.546	713.372	518.195	3487.05	777.923	879.484	488.909	8.3333	0.0053807	2.2692	0.036787	infected-control1	-
Sphingofungin B	other	C20H39NO6	M-H	C20H39NO6-H-	20	39	1	6	0	0	0	0	1	0	0	388.269	388.27	-2.82581	3791.5	5235.52	8394.3	1.96364e+06	7.05826e+06	2.75892e+06	117340	173269	78920.4	119219	35270.1	62345.7	234454	160877	31060.3	65.33	3.5423e-07	6.4507	5.5451e-06	control2-control1; infected-control1; infected-control2	tissue
12-Ketodeoxycholic acid, 7-Hydroxy-3-oxocholanoic acid, Nutriacholic acid, 7a-Hydroxy-3-oxo-5b-cholanoic acid, 9'-Carboxy-alpha-chromanol, D8'-Merulinic acid A, 12alpha-hydroxy-3-oxo-5beta-cholan-24-oic Acid	other	C24H38O4	M+H	C24H38O4+H+	24	38	0	4	0	0	0	1	0	0	0	391.284	391.284	4.37023e-05	17416.5	4238.7	27487.8	3952.45	9480.12	2894.18	4060.48	3219.63	3797.23	11492	2648.24	3779.89	13437.9	3163.73	1882.48	10.383	0.0024126	2.6175	0.020662	infected-control1; infected-control2	-
Isodeoxycholate, 3alpha,7beta-dihydroxy-5beta-cholan-24-oate, Isochenodeoxycholate, chenodeoxycholate, 3beta,7beta-dihydroxy-5beta-cholan-24-oate, deoxycholate	other	C24H40O4	M+H	C24H40O4+H+	24	40	0	4	0	0	0	1	0	0	0	393.3	393.3	4.34784e-05	3937.03	923.092	2963.69	454.271	736.528	1331.7	5116.92	1635.16	8759.93	7368.91	6813.61	11561.6	8382.78	13006.5	1529.02	7.9032	0.0064598	2.1898	0.042523	infected-control2	-
2-Hydroxy-22-methyltetracosanoic acid	other	C25H50O3	M-H	C25H50O3-H-	25	50	0	3	0	0	0	0	1	0	0	397.368	397.369	-2.76111	1091.74	1203.1	11376.7	10890.7	5394.28	5430.93	811.315	2336.6	703.935	2325.15	795.666	759.61	1192.43	695.322	629.838	16.551	0.0003547	3.4501	0.0026011	infected-control1; infected-control2	-
L-Palmitoylcarnitine	carnitine	C23H45NO4	M+H	C23H45NO4+H+	23	45	1	4	0	0	0	1	0	0	0	400.342	400.342	4.27137e-05	199417	12247.6	141488	40482.2	18559.3	362920	815726	435717	305848	4.08091e+06	1.68808e+06	1.67849e+06	2.17412e+06	7.41048e+06	274103	7.5516	0.0075328	2.123	0.046685	infected-control1; infected-control2	cysts
25-Hydroxycholesterol, 20alpha-Hydroxycholesterol, Delta-Tocopherol, 7b-Hydroxycholesterol, 7a-Hydroxycholesterol, 4b-Hydroxycholesterol, 27-Hydroxycholesterol, 22b-Hydroxycholesterol, 24-Hydroxycholesterol	cholesterol	C27H46O2	M-H	C27H46O2-H-	27	46	0	2	0	0	0	0	1	0	0	401.341	401.343	-2.73377	236.234	538.735	6959.55	5388.16	3209.66	5170.44	1320.93	1119.94	600.884	1502.68	489.433	575.661	583.23	948.739	729.698	7.9905	0.0062217	2.2061	0.025449	infected-control2	-
PA(0:0/16:1(9Z)), PA(16:1(9Z)/0:0), 1-hexadecanoylglycerone 3-phosphate, PA(16:1(6Z)/0:0), PA(0:0/16:1(6Z)), PA(P-14:0/2:0), PA(P-13:0/3:0)	PA	C19H37O7P	M-H	C19H37O7P-H-	19	37	0	7	1	0	0	0	1	0	0	407.219	407.22	-2.69088	10425.7	12458.1	93759.5	196926	164741	109852	589232	596024	241280	1.3413e+06	173345	746610	928563	984468	309070	44.313	2.8762e-06	5.5412	3.4943e-05	infected-control1; infected-control2	cysts
1-O-(9Z,12Z)-octadecadienylglycerone 3-phosphate, PA(P-18:2(9Z,12Z)/0:0)	PA	C21H39O6P	M-H	C21H39O6P-H-	21	39	0	6	1	0	0	0	1	0	0	417.24	417.241	-2.62625	678549	2.2197e+06	6.16981e+06	8.26862e+06	7.92158e+06	6.42299e+06	1.25794e+07	1.38196e+07	8.36118e+06	2.74279e+07	4.71273e+06	2.36962e+07	2.48382e+07	1.49291e+07	8.23008e+06	55.988	8.2238e-07	6.0849	1.1542e-05	infected-control1; infected-control2	higher in cysts
PA(P-18:1(13Z)/0:0), PA(P-18:1(11Z)/0:0), PA(O-18:2(9Z,12Z)/0:0), PA(P-18:1(9Z)/0:0), 1-O-(9Z)-octadecenylglycerone 3-phosphate	PA	C21H41O6P	M-H	C21H41O6P-H-	21	41	0	6	1	0	0	0	1	0	0	419.256	419.257	-2.61362	4.12238e+06	8.39644e+06	2.49469e+07	2.85782e+07	2.38481e+07	2.04897e+07	1.52522e+07	2.14263e+07	7.69246e+06	1.44316e+07	4.56896e+06	1.89449e+07	1.22739e+07	8.70942e+06	6.37359e+06	5.8455	0.016888	1.7724	0.048921	infected-control1	surrounding tissue	cPA 18:0?
Montanoate, palmityl laurate	other	C28H56O2	M-H	C28H56O2-H-	28	56	0	2	0	0	0	0	1	0	0	423.42	423.421	-2.59123	7342.46	11580.6	44215.1	29611.3	49090	60400.8	6158.42	34489.2	3156.18	23487.3	4678.55	3581.72	6246.36	1084.84	786.699	6.8367	0.010427	1.9818	0.03522	infected-control1; infected-control2	-
Oleoylcarnitine, 11Z-Octadecenylcarnitine, Octadecenoylcarnitine, Elaidic carnitine, 2-Hydroxyhexadecanoylcarnitine	carnitine	C25H47NO4	M+H	C25H47NO4+H+	25	47	1	4	0	0	0	1	0	0	0	426.358	426.358	4.01074e-05	26786.5	2000.28	26364	4294.53	2175.65	41947.5	420647	236105	122282	1.89188e+06	382429	622249	879463	2.06677e+06	43910.5	13.855	0.00076147	3.1183	0.0081635	infected-control1; infected-control2	higher in walls
bipindogenin, diginatigenin, antiogenin	other	C23H34O6	M+Na	C23H34O6+Na+	23	34	0	6	0	0	0	0	0	1	0	429.225	429.225	3.98393e-05	579.615	808.466	537.39	674.357	895.027	1335.51	818.692	472.88	637.693	521.376	428.486	1055.71	663.479	857.636	413.872	7.3755	0.008148	2.0889	0.048591	infected-control2	-
3-Hydroxystigmast-5-en-7-one, Stigmastane-3,6-dione	other	C29H48O2	M+H	C29H48O2+H+	29	48	0	2	0	0	0	1	0	0	0	429.373	429.373	3.98256e-05	56688.7	9499.11	2328.69	8138.25	45834.2	13232.1	924.452	4357.49	1053.2	2763.32	602.317	870.91	3468.99	1828.9	7920.52	8.7262	0.0045747	2.3396	0.032679	infected-control2	-
1-(6Z,9Z,12Z-octadecatrienoyl)-glycero-3-phosphate, 1-(9Z,12Z,15Z-octadecatrienoyl)-glycero-3-phosphate	other	C21H37O7P	M-H	C21H37O7P-H-	21	37	0	7	1	0	0	0	1	0	0	431.219	431.22	-2.54111	2964.72	18453.3	108669	200523	80780.3	59304.7	25508.6	26410.4	5438.38	25633.1	3312.28	20816.7	9882.82	6470.59	4195.22	12.51	0.0011601	2.9355	0.0070472	infected-control1; infected-control2	tissue
CerP(d18:1(4E)/3:0)	Cer	C21H42NO6P	M-H	C21H42NO6P-H-	21	42	1	6	1	0	0	0	1	0	0	434.267	434.268	-2.52328	33615.9	73005.2	255717	769427	598455	371814	605274	967242	327408	1.51392e+06	148882	1.10273e+06	1.01826e+06	590699	302137	16.858	0.00032709	3.4853	0.0024427	control2-control1; infected-control1	higher in cysts
PA(0:0/18:1(11E)), PA(P-14:0/4:0), PA(18:1(6Z)/0:0), 1-octadecanoylglycerone 3-phosphate, PA(0:0/18:1(11Z)), PA(0:0/18:1(9Z)), PA(0:0/18:1(6Z)), PA(P-16:0/2:0), PA(18:1(11E)/0:0), PA(18:1(11Z)/0:0), PA(P-15:0/3:0), PA(18:1(9Z)/0:0)	PA	C21H41O7P	M-H	C21H41O7P-H-	21	41	0	7	1	0	0	0	1	0	0	435.251	435.252	-2.51758	209351	495739	2.46332e+06	3.59313e+06	3.38896e+06	3.0708e+06	4.86672e+06	5.41564e+06	2.57413e+06	7.22991e+06	1.65861e+06	5.31101e+06	6.08022e+06	4.8259e+06	1.78951e+06	25.123	5.134e-05	4.2895	0.00046435	control2-control1; infected-control1; infected-control2	higher in cysts
PE(P-16:0e/0:0)	PE	C21H44NO6P	M-H	C21H44NO6P-H-	21	44	1	6	1	0	0	0	1	0	0	436.282	436.283	-2.51162	23080.8	287207	471970	962374	2.02669e+06	693932	1.29602e+06	1.79568e+06	911395	2.13247e+06	374957	1.63161e+06	1.98982e+06	1.33705e+06	309661	10.36	0.0024333	2.6138	0.012862	infected-control1	surrounding tissue
(2R)-hydroxyoctacosanoate	other	C28H56O3	M-H	C28H56O3-H-	28	56	0	3	0	0	0	0	1	0	0	439.415	439.416	-2.49691	865.603	1598.33	6392.25	3955.86	2875.71	4018.43	275.938	1743.39	349.049	942.302	874.281	660.365	1455.78	724.32	405.364	12.859	0.0010371	2.9842	0.0063954	infected-control1; infected-control2	-
sn-3-O-(geranylgeranyl)glycerol 1-phosphate	other	C23H41O6P	M-H	C23H41O6P-H-	23	41	0	6	1	0	0	0	1	0	0	443.256	443.257	-2.47211	8719.44	42641.6	230128	471590	555558	319674	722521	861051	541827	2.07582e+06	151872	1.80917e+06	2.04209e+06	1.10341e+06	618976	29.719	2.2464e-05	4.6485	0.00022857	control2-control1; infected-control1; infected-control2	higher in cysts
PA(P-20:1(11Z)/0:0)	PA	C23H45O6P	M-H	C23H45O6P-H-	23	45	0	6	1	0	0	0	1	0	0	447.287	447.288	-2.44983	116962	301634	2.03339e+06	2.47173e+06	2.11373e+06	1.76239e+06	706011	1.05672e+06	232177	1.14822e+06	186133	1.25683e+06	641264	308436	164350	5.9296	0.016187	1.7908	0.047445	infected-control2	surrounding tissue
Teasterone, Chlorogenin, Typhasterol	other	C28H48O4	M-H	C28H48O4-H-	28	48	0	4	0	0	0	0	1	0	0	447.347	447.348	-2.45263	432.513	506.756	16437	15561.5	25615.8	32494.6	2414.83	8002.56	612.393	2502.11	432.027	750.108	1472.47	430.172	641.813	9.7974	0.0030019	2.5226	0.015084	infected-control2	-
LysoPE(16:1(9Z)/0:0), LysoPE(0:0/16:1(9Z))	LysoPE	C21H42NO7P	M-H	C21H42NO7P-H-	21	42	1	7	1	0	0	0	1	0	0	450.262	450.263	-2.43365	2480.72	6205.54	32904.9	59247.9	37787.1	24013.5	57252.1	96237.9	50987.6	379250	58512.1	174674	83356.6	47765.4	44405.2	17.572	0.000272	3.5654	0.0021087	infected-control1; infected-control2	walls
CerP(d18:1(4E)/4:0)	Cer	C22H44NO6P	M+H	C22H44NO6P+H+	22	44	1	6	1	0	0	1	0	0	0	450.298	450.298	0.00314703	99457.9	1396.14	3184.9	1832.45	1550.39	32488.1	312273	140332	799283	312558	880416	618909	239028	1.17822e+06	187677	15.608	0.00045833	3.3388	0.0054083	infected-control1; infected-control2	cysts
myristyl palmitate, Melissate	other	C30H60O2	M-H	C30H60O2-H-	30	60	0	2	0	0	0	0	1	0	0	451.451	451.452	-2.43033	1713.29	4782.82	14991.1	9598.41	16460.6	18999.6	3413.83	9602.41	1224.58	5169.02	1800.99	1025.81	1926.71	569.072	260.674	7.6265	0.0072879	2.1374	0.027852	infected-control1; infected-control2	-
LysoPE(16:0/0:0), LysoPE(0:0/16:0)	LysoPE	C21H44NO7P	M-H	C21H44NO7P-H-	21	44	1	7	1	0	0	0	1	0	0	452.277	452.278	-2.4228	104510	150027	394696	1.58808e+06	1.57875e+06	886268	1.99753e+06	2.73707e+06	1.25809e+06	3.20716e+06	872392	1.93884e+06	2.09328e+06	2.0354e+06	661642	26.534	3.9348e-05	4.4051	0.00036396	control2-control1; infected-control1; infected-control2	higher in cysts
PA(20:4(5Z,8Z,11Z,14Z)/0:0), PA(0:0/20:4(5Z,8Z,11Z,14Z)), PA(0:0/20:4(8Z,11Z,14Z,17Z)), PA(20:4(8Z,11Z,14Z,17Z)/0:0)	PA	C23H39O7P	M-H	C23H39O7P-H-	23	39	0	7	1	0	0	0	1	0	0	457.235	457.236	-2.39653	6506.73	74103.5	807976	1.1897e+06	538418	752673	228323	99482	12339.3	63173.4	11503	64330.9	39375.9	21513.8	8647.63	10.228	0.0025549	2.5926	0.013332	infected-control2	tissue
PE(P-18:2(9Z,12Z)/0:0)	PE	C23H44NO6P	M-H	C23H44NO6P-H-	23	44	1	6	1	0	0	0	1	0	0	460.282	460.283	-2.38066	31754.3	128118	814822	1.13226e+06	1.12016e+06	692525	1.14448e+06	1.67684e+06	727078	2.81943e+06	361358	2.65159e+06	2.26963e+06	1.231e+06	838163	20.073	0.00014852	3.8282	0.0012336	control2-control1; infected-control1; infected-control2	higher in cysts
PA(20:2(11Z,14Z)/0:0), PA(0:0/20:2(11Z,14Z)), PA(O-18:2(9Z,12Z)/2:0), PA(P-18:1(11Z)/2:0), PA(P-18:1(9Z)/2:0), PA(P-18:1(13Z)/2:0)	PA	C23H43O7P	M-H	C23H43O7P-H-	23	43	0	7	1	0	0	0	1	0	0	461.266	461.267	-2.37558	6152.58	25946.4	172580	258746	245021	190716	1.17877e+06	1.0097e+06	514425	1.74434e+06	161236	1.20729e+06	2.02651e+06	2.01088e+06	476379	38.117	6.3278e-06	5.1987	7.056e-05	infected-control1; infected-control2	higher in cysts
7-Dehydrocholesterol-3-sulfate ester, (6R)-25-hydroxyvitamin D3 6,19-sulfur dioxide adduct / (6R)-25-hydroxycholecalciferol 6,19-sulfur dioxide adduct, (6S)-25-hydroxyvitamin D3 6,19-sulfur dioxide adduct / (6S)-25-hydroxycholecalciferol 6,19-sulfur dioxide adduct, Vitamin D3 sulfoconjugate	cholesterol	C27H44O4S	M-H	C27H44O4S-H-	27	44	0	4	0	1	0	0	1	0	0	463.288	463.289	-2.36861	66236.8	276866	547470	495461	972385	401936	45040.4	200664	38039.3	594355	110841	261275	164775	80343.4	49358.8	6.8727	0.010254	1.9891	0.035018	infected-control1; infected-control2	dermis
N-Oleoyl tyrosine	other	C27H43NO4	M+Na	C27H43NO4+Na+	27	43	1	4	0	0	0	0	0	1	0	468.308	468.308	3.65145e-05	89028.6	1650.57	9744.35	1760.08	2602.04	28422.5	1.59566e+06	681502	847046	1.20054e+06	421137	848332	1.49377e+06	6.08833e+06	423451	28.461	2.7857e-05	4.5551	0.0007044	infected-control1; infected-control2	cysts
1-Heptadecanoylglycerophosphoethanolamine, LysoPC(14:0/0:0)	lysoPC	C22H46NO7P	M+H	C22H46NO7P+H+	22	46	1	7	1	0	0	1	0	0	0	468.308	468.308	0.003026	89028.6	1650.57	9744.35	1760.08	2602.04	28422.5	1.59566e+06	681502	847046	1.20054e+06	421137	848332	1.49377e+06	6.08839e+06	423451	28.461	2.7858e-05	4.5551	0.0007044	infected-control1; infected-control2	cysts
PE(0:0/18:2(9Z,12Z)), PE(0:0/18:2(9Z,11E)), PE(18:2(9Z,12Z)/0:0), PE(18:2(9Z,11E)/0:0)	LysoPE	C23H44NO7P	M-H	C23H44NO7P-H-	23	44	1	7	1	0	0	0	1	0	0	476.277	476.278	-2.30071	55442.1	150097	1.11576e+06	2.7402e+06	2.15597e+06	1.85518e+06	675215	1.55821e+06	567323	1.13387e+06	301265	1.03229e+06	752771	365064	181018	6.5566	0.011904	1.9243	0.03785	control2-control1; infected-control2	surrounding tissue
PE(0:0/18:1(9Z)), PE(18:1(9Z)/0:0), PE(P-16:0/2:0), GP-NAE (18:1(9Z)), PE(18:1(11E)/0:0), PE(0:0/18:1(11E)), PE(0:0/18:1(11Z)), PE(18:1(6Z)/0:0), PE(P-15:0/3:0), PE(P-14:0/4:0), PE(18:1(11Z)/0:0), PE(0:0/18:1(6Z)), PC(P-13:0/2:0)	PC/PE	C23H46NO7P	M-H	C23H46NO7P-H-	23	46	1	7	1	0	0	0	1	0	0	478.293	478.294	-2.29102	74276.9	277470	2.13455e+06	4.01521e+06	2.91428e+06	2.94565e+06	3.92944e+06	4.20574e+06	2.59617e+06	6.75571e+06	2.21873e+06	4.25549e+06	4.31717e+06	2.96175e+06	1.55692e+06	22.595	8.534e-05	4.0688	0.00075508	control2-control1; infected-control1	higher in walls
palmityl palmitate, Dotriacontanoate	other	C32H64O2	M-H	C32H64O2-H-	32	64	0	2	0	0	0	0	1	0	0	479.482	479.483	-2.28825	296.895	1025.19	2634.07	2351.29	2204.53	3434.2	1255.23	1034.11	256.346	387.466	566.9	482.394	344.776	563.113	422.34	8.8809	0.0042966	2.3669	0.019041	infected-control1; infected-control2	-
LysoPE(0:0/18:1(11Z)), LysoPE(0:0/18:1(9Z)), LysoPE(18:1(11Z)/0:0), LysoPE(18:1(9Z)/0:0)	LysoPE	C23H46NO7P	M+H	C23H46NO7P+H+	23	46	1	7	1	0	0	1	0	0	0	480.308	480.308	0.0029504	43288.9	5126.87	24985.6	5947.39	2696.74	3494.96	66336.2	35673.8	104470	230312	23014.1	78628.3	116887	116257	7133.62	7.544	0.0075583	2.1216	0.046685	infected-control2	surrounding tissue
3-Hydroxy-11Z-octadecenoylcarnitine, 3-Hydroxy-9Z-octadecenoylcarnitine, Dodecanedioylcarnitine, trans-2-Dodecenoylcarnitine, 2-Octenoylcarnitine	carnitine	C25H47NO5	M+K	C25H47NO5+K+	25	47	1	5	0	0	0	0	0	0	1	480.309	480.309	0.000431181	43366.6	5126.87	24985.6	5947.39	2616.07	3494.96	66336.2	35673.8	104542	230312	23014.1	78628.3	116887	116257	7133.62	7.5531	0.0075279	2.1233	0.046685	infected-control2	surrounding tissue
CITICOLINE	other	C14H26N4O11P2	M+H	C14H26N4O11P2+H+	14	26	4	11	2	0	0	1	0	0	0	489.115	489.115	0.00575959	66668.9	27517.9	153955	48679.2	346783	19657.6	467640	662866	4.62901e+06	8.55905e+06	1.64318e+06	1.15796e+06	9.15374e+06	3.02234e+06	1.8046e+06	20.953	0.00012169	3.9147	0.0020406	infected-control1; infected-control2	tissue	Citicolin
1-Heptadecanoylglycerophosphoethanolamine, LysoPC(14:0/0:0)	lysoPC	C22H46NO7P	M+Na	C22H46NO7P+Na+	22	46	1	7	1	0	0	0	0	1	0	490.29	490.29	0.00289033	15649.4	1494.59	2492.54	1026.15	831.736	10445.4	802663	677900	756816	269664	408813	274266	250427	5.30406e+06	341588	31.577	1.6573e-05	4.7806	0.00049812	infected-control1; infected-control2	cysts
20-Hydroxy-leukotriene E4	other	C23H37NO6S	M+K	C23H37NO6S+K+	23	37	1	6	0	1	0	0	0	0	1	494.197	494.197	7.50713e-05	11385.1	3702.72	3561.09	838.397	2509.89	1810.44	1673.97	1093.18	2278.64	683.286	3344.27	3035.59	698.791	2608.62	651.667	7.527	0.0076154	2.1183	0.046839	infected-control1	-
PS(P-17:0/0:0), PC(13:0/2:0), PC(12:0/3:0), PE(3:0/15:0), PC(13:0/2:0), PE(2:0/16:0), PE(8:0/10:0), PE(10:0/8:0), PE(4:0/14:0), PE(12:0/6:0), PE(6:0/12:0), PC(2:0/13:0), PE(14:0/4:0), PE(3:0/15:0), PC(2:0/13:0), PE(16:0/2:0), PE(15:0/3:0), PC(3:0/12:0), PE(15:0/3:0)	PC/PE	C23H46NO8P	M-H	C23H46NO8P-H-	23	46	1	8	1	0	0	0	1	0	0	494.288	494.289	-2.21688	3135.69	10046.4	116075	240009	24769.8	54725.8	25973	23982.4	4102.26	14444.6	6563.9	8812.75	3675.8	2575.13	2347.84	6.0119	0.015533	1.8088	0.045873	infected-control2	-
Cervonyl carnitine	carnitine	C29H45NO4	M+Na	C29H45NO4+Na+	29	45	1	4	0	0	0	0	0	1	0	494.324	494.324	3.45928e-05	99113.9	4741.73	41768.8	5526.14	4333.69	23264.4	599829	276884	301166	346744	115483	475219	641143	3.59644e+06	200626	16.486	0.00036094	3.4426	0.00442	infected-control1; infected-control2	cysts
LysoPC(16:1(9Z)/0:0)	lysoPC	C24H48NO7P	M+H	C24H48NO7P+H+	24	48	1	7	1	0	0	1	0	0	0	494.324	494.324	0.00286674	99113.9	4741.73	41768.8	5526.14	4252.63	23264.4	599829	276884	301166	346744	115483	475219	641143	3.59644e+06	200626	16.46	0.00036348	3.4395	0.00442	infected-control1; infected-control2	cysts
Yuccaol A	other	C29H20O8	M-H	C29H20O8-H-	29	20	0	8	0	0	0	0	1	0	0	495.107	495.109	-2.21604	118900	72835.8	98580.4	53528.5	110159	149902	17213.4	7160.81	20377.5	18830.6	3730.76	12657.1	7978.58	2886.46	11901.4	19.796	0.00015833	3.8004	0.0012885	infected-control1; infected-control2	-
5-Methyltetrahydrofolic acid	other	C20H25N7O6	M+K	C20H25N7O6+K+	20	25	7	6	0	0	0	0	0	0	1	498.15	498.15	0.000415738	14888.6	23758.5	53777.8	909.557	18774.6	1945.43	1130.58	986.956	1302.23	836.323	1123.38	1538.76	3323.53	2050.2	962.566	33.436	1.2404e-05	4.9065	0.00044138	control2-control1; infected-control1; infected-control2	-
PE(0:0/20:4(5Z,8Z,11Z,14Z)), PE(0:0/20:4(8Z,11Z,14Z,17Z)), PE(20:4(5Z,8Z,11Z,14Z)/0:0), PE(20:4(8Z,11Z,14Z,17Z)/0:0), GP-NAE (20:4(5Z,8Z,11Z,14Z))	LysoPE	C25H44NO7P	M-H	C25H44NO7P-H-	25	44	1	7	1	0	0	0	1	0	0	500.277	500.278	-2.19034	113824	1.19178e+06	7.17793e+06	1.24801e+07	7.14131e+06	9.00315e+06	3.47559e+06	1.82346e+06	567933	995985	397255	1.05013e+06	410828	262115	147436	8.6654	0.0046897	2.3289	0.020524	infected-control2	surrounding tissue
LysoPE(0:0/18:1(11Z)), LysoPE(0:0/18:1(9Z)), LysoPE(18:1(11Z)/0:0), LysoPE(18:1(9Z)/0:0)	LysoPE	C23H46NO7P	M+Na	C23H46NO7P+Na+	23	46	1	7	1	0	0	0	0	1	0	502.29	502.29	0.00282128	1.32973e+06	258768	739629	152138	123216	38345.7	170711	150886	264495	250838	52194.4	118853	146020	211501	34742	11.171	0.0018204	2.7398	0.016255	control2-control1; infected-control1	tissue
LysoPE(20:4(5Z,8Z,11Z,14Z)/0:0), LysoPE(20:4(8Z,11Z,14Z,17Z)/0:0), LysoPE(0:0/20:4(8Z,11Z,14Z,17Z)), LysoPE(0:0/20:4(5Z,8Z,11Z,14Z))	LysoPE	C25H44NO7P	M+H	C25H44NO7P+H+	25	44	1	7	1	0	0	1	0	0	0	502.293	502.293	0.00282126	1.45079e+06	289516	829810	164361	139358	40773.8	172905	124201	201117	257828	42661.1	109398	153873	177210	30002.3	13.372	0.00088282	3.0541	0.0090149	control2-control1; infected-control1	tissue
PE(0:0/20:3(11Z,14Z,17Z)), PE(0:0/20:3(8Z,11Z,14Z)), PE(P-18:2(9Z,12Z)/2:0), PE(20:3(8Z,11Z,14Z)/0:0), PE(20:3(11Z,14Z,17Z)/0:0)	LysoPE	C25H46NO7P	M-H	C25H46NO7P-H-	25	46	1	7	1	0	0	0	1	0	0	502.293	502.294	-2.18155	6315.96	44729.1	803093	1.15644e+06	648015	798603	131020	165433	38346.2	107992	19796.4	67480.1	64561.2	30705.8	9699.64	9.6548	0.0031697	2.499	0.01545	infected-control2	surrounding tissue
LysoPE(0:0/20:2(11Z,14Z)), LysoPE(20:2(11Z,14Z)/0:0)	LysoPE	C25H48NO7P	M-H	C25H48NO7P-H-	25	48	1	7	1	0	0	0	1	0	0	504.308	504.31	-2.17283	27849.4	70198.1	643902	1.83201e+06	1.88876e+06	1.38404e+06	518969	750299	188851	509778	97473.9	291184	357914	271690	39949.3	7.1965	0.0088338	2.0539	0.031806	control2-control1; infected-control2	surrounding tissue
PC(P-18:2(9Z,12Z)/0:0)	lysoPC	C26H50NO6P	M+H	C26H50NO6P+H+	26	50	1	6	1	0	0	1	0	0	0	504.345	504.345	0.00280978	695152	23831.6	213685	14416.9	11916.1	168012	851232	508863	2.69834e+06	1.35531e+06	2.76718e+06	2.6369e+06	1.28296e+06	3.506e+06	688295	13.846	0.00076357	3.1172	0.0081635	infected-control1; infected-control2	cysts
dCTP	other	C9H16N3O13P3	M+K	C9H16N3O13P3+K+	9	16	3	13	3	0	0	0	0	0	1	505.953	505.953	0.0087105	441.049	1032.88	1006.15	691.876	1533.82	1992.84	2352.98	4290.36	396498	50208.9	426116	23032.2	32887.2	112767	279563	8.5186	0.0049814	2.3026	0.035268	infected-control1; infected-control2	surrounding tissue
1-Heptadecanoylglycerophosphoethanolamine, LysoPC(14:0/0:0)	lysoPC	C22H46NO7P	M+K	C22H46NO7P+K+	22	46	1	7	1	0	0	0	0	0	1	506.264	506.264	0.00317443	18243.6	3248.19	6154.49	2306.71	2177.33	19774.4	1.64005e+06	994132	1.59369e+06	858201	1.04756e+06	1.14861e+06	831220	1.05715e+07	1.00485e+06	54.466	9.5461e-07	6.0202	8.3539e-05	infected-control1; infected-control2	cysts
LysoPE(20:1(11Z)/0:0), LysoPE(0:0/20:1(11Z))	LysoPE	C25H50NO7P	M-H	C25H50NO7P-H-	25	50	1	7	1	0	0	0	1	0	0	506.324	506.325	-2.16418	16819.4	66400.7	699694	976371	1.04432e+06	937040	3.55963e+06	2.95409e+06	1.54735e+06	5.38939e+06	970092	2.80923e+06	5.23356e+06	5.22772e+06	917292	31.659	1.6356e-05	4.7863	0.0001729	control2-control1; infected-control1; infected-control2	higher in cysts
CITICOLINE	other	C14H26N4O11P2	M+Na	C14H26N4O11P2+Na+	14	26	4	11	2	0	0	0	0	1	0	511.097	511.097	0.00551187	30090.2	16121.4	42595.3	24932.4	68430.3	44571.6	175243	540495	4.93835e+06	2.8693e+06	2.96359e+06	460483	2.27479e+06	2.6014e+06	2.34959e+06	23.951	6.4637e-05	4.1895	0.0011701	infected-control1; infected-control2	tissue	Citicolin
Taurohyocholate, Taurocholic acid	other	C26H45NO7S	M-H	C26H45NO7S-H-	26	45	1	7	0	1	0	0	1	0	0	514.283	514.284	-2.13374	1383.89	2784.99	14103.9	65579	247917	46877.6	302006	354339	128969	427481	72668	386310	250261	463213	94165.8	52.525	1.1611e-06	5.9351	1.6019e-05	control2-control1; infected-control1; infected-control2	surrounding tissue
PE(18:3(9Z,12Z,15Z)/2:0), PE(2:0/18:3(9Z,12Z,15Z)), PE(2:0/18:3(6Z,9Z,12Z)), PE(18:3(6Z,9Z,12Z)/2:0)	PE	C25H44NO8P	M-H	C25H44NO8P-H-	25	44	1	8	1	0	0	0	1	0	0	516.272	516.273	-2.12248	994.842	132882	581573	631746	125108	197983	68785.9	9226.82	2359.77	3932.81	1977.5	3876.31	3133.65	2296.94	1816.72	11.347	0.0017121	2.7665	0.0095458	infected-control1; infected-control2	tissue
LysoPC(16:1(9Z)/0:0)	lysoPC	C24H48NO7P	M+Na	C24H48NO7P+Na+	24	48	1	7	1	0	0	0	0	1	0	516.306	516.306	0.00274469	29400	4448.86	9999.66	2666.04	2273.17	18121.4	265205	245112	234240	41212.9	105269	119381	64196.2	3.04743e+06	164534	9.0195	0.0040643	2.391	0.030978	infected-control1; infected-control2	cysts
LysoPE(0:0/18:1(11Z)), LysoPE(0:0/18:1(9Z)), LysoPE(18:1(11Z)/0:0), LysoPE(18:1(9Z)/0:0)	LysoPE	C23H46NO7P	M+K	C23H46NO7P+K+	23	46	1	7	1	0	0	0	0	0	1	518.264	518.264	0.00310093	84573.3	22822.7	60522.9	19419.2	8068.3	8976.88	148280	141126	415244	208645	65531.8	253804	102804	332216	40653.1	10.858	0.002033	2.6919	0.017697	infected-control2	surrounding tissue
DG(P-14:0/16:2(9Z,12Z)/0:0), DG(P-18:2(9Z,12Z)/12:0/0:0)	DG	C33H60O4	M+H	C33H60O4+H+	33	60	0	4	0	0	0	1	0	0	0	521.456	521.456	3.27927e-05	34518.4	946.264	433.82	1784.13	5112.82	4190.6	157182	54441.1	141343	318216	114901	240491	257850	314580	38400.3	19.327	0.00017679	3.7526	0.0026568	infected-control1; infected-control2	cysts
LysoPC(18:1(9Z)), 2-oleoyl-sn-glycero-3-phosphocholine, LysoPC(18:1(11Z)), 2-Oleoylglycerophosphocholine	LysoPC	C26H52NO7P	M+H	C26H52NO7P+H+	26	52	1	7	1	0	0	1	0	0	0	522.355	522.355	0.0027129	794437	85813.8	853991	62161	75064.7	138175	5.42875e+06	2.44623e+06	3.6971e+06	3.44606e+06	1.48475e+06	2.58286e+06	5.2809e+06	1.71308e+07	1.09468e+06	25.538	4.7412e-05	4.3241	0.0010206	infected-control1; infected-control2	higher in cysts		yes
LysoPE(20:4(5Z,8Z,11Z,14Z)/0:0), LysoPE(20:4(8Z,11Z,14Z,17Z)/0:0), LysoPE(0:0/20:4(8Z,11Z,14Z,17Z)), LysoPE(0:0/20:4(5Z,8Z,11Z,14Z))	LysoPE	C25H44NO7P	M+Na	C25H44NO7P+Na+	25	44	1	7	1	0	0	0	0	1	0	524.275	524.275	0.00270297	2.1417e+06	553782	1.1341e+06	399546	144989	77829.1	176168	260222	276766	82459.6	68662.7	88323.8	40586.6	199673	56933.5	12.041	0.0013533	2.8686	0.012832	infected-control1	surrounding tissue
PE(22:6(4Z,7Z,10Z,13Z,16Z,19Z)/0:0), GP-NAE (22:6(4Z,7Z,10Z,13Z,16Z,19Z)), PE(0:0/22:6(4Z,7Z,10Z,13Z,16Z,19Z))	PE	C27H44NO7P	M-H	C27H44NO7P-H-	27	44	1	7	1	0	0	0	1	0	0	524.277	524.278	-2.09007	1298.86	8619.66	266202	272980	88147.2	100778	5893.39	10294.4	2574.78	5062.25	711.428	2485.89	2189.11	320.866	865.411	16.871	0.00032596	3.4868	0.0024427	infected-control1; infected-control2	tissue
CITICOLINE	other	C14H26N4O11P2	M+K	C14H26N4O11P2+K+	14	26	4	11	2	0	0	0	0	0	1	527.07	527.07	0.00570531	22596	29221.2	86249.2	33441.1	188580	63486.3	400858	677515	7.7999e+06	6.20467e+06	4.74822e+06	1.48019e+06	5.78003e+06	4.18654e+06	4.92984e+06	29.419	2.3632e-05	4.6265	0.00061715	infected-control1; infected-control2	tissue
Raffinose, Maltotriose	other	C18H32O16	M+Na	C18H32O16+Na+	18	32	0	16	0	0	0	0	0	1	0	527.158	527.158	3.24398e-05	1.11415e+06	193043	734105	418883	135980	1.83595e+06	12340.1	10057.2	58960.6	8464.05	25237.8	50957.2	3507.67	35542.6	13087.5	27.798	3.13e-05	4.5045	0.0007442	infected-control1; infected-control2	tissue
LysoPC(16:1(9Z)/0:0)	lysoPC	C24H48NO7P	M+K	C24H48NO7P+K+	24	48	1	7	1	0	0	0	0	0	1	532.28	532.28	0.00301928	43679.4	7783.57	23803.7	4326.77	3387.1	42011.4	600413	386330	696390	195885	340624	629225	304512	6.00582e+06	525412	17.87	0.00025221	3.5982	0.0034049	infected-control1; infected-control2	cysts
eurysterol B sulfonic acid	other	C27H44O7S	M+Na	C27H44O7S+Na+	27	44	0	7	0	1	0	0	0	1	0	535.27	535.27	-0.00028565	5762.47	111934	34531.9	3393.5	80411.2	61593.7	3149.96	7888.25	1162.53	652.383	4577.42	4384.1	546.837	1339.23	380.8	10.255	0.0025292	2.597	0.021431	infected-control1; infected-control2	-
LysoPE(20:4(5Z,8Z,11Z,14Z)/0:0), LysoPE(20:4(8Z,11Z,14Z,17Z)/0:0), LysoPE(0:0/20:4(8Z,11Z,14Z,17Z)), LysoPE(0:0/20:4(5Z,8Z,11Z,14Z))	LysoPE	C25H44NO7P	M+K	C25H44NO7P+K+	25	44	1	7	1	0	0	0	0	0	1	540.249	540.249	0.00297474	2.36535e+06	951452	1.82196e+06	597660	318391	169398	355148	400869	699600	240395	192659	387187	138645	485090	220350	12.597	0.0011278	2.9478	0.011371	infected-control1	tissue
PE(20:4(5Z,8Z,11Z,14Z)/2:0), PE(2:0/20:4(8Z,11Z,14Z,17Z)), PE(18:4(6Z,9Z,12Z,15Z)/4:0), PE(2:0/20:4(5Z,8Z,11Z,14Z)), PE(20:4(8Z,11Z,14Z,17Z)/2:0), PE(4:0/18:4(6Z,9Z,12Z,15Z))	PE	C27H46NO8P	M-H	C27H46NO8P-H-	27	46	1	8	1	0	0	0	1	0	0	542.288	542.289	-2.02066	995.327	25829.3	208646	217060	52020.4	74824.8	51210.9	17407.5	3212.36	5872.47	3070.67	5835.21	4517.65	3151.24	1780.3	7.1585	0.008988	2.0463	0.032089	infected-control2	tissue
Raffinose, Maltotriose	other	C18H32O16	M+K	C18H32O16+K+	18	32	0	16	0	0	0	0	0	0	1	543.132	543.132	0.000381309	594613	209931	773614	369524	168365	1.95197e+06	18099.9	10216.8	113378	20617.4	48853.7	131646	6186.75	70322.1	51660.9	17.157	0.00030254	3.5192	0.0038867	infected-control1; infected-control2	tissue
PS(16:2(9Z,12Z)/3:0), PS(3:0/16:2(9Z,12Z))	PS	C25H44NO10P	M-H	C25H44NO10P-H-	25	44	1	10	1	0	0	0	1	0	0	548.262	548.263	-1.99864	2254.16	20758	80162.1	167364	12379.2	18249.2	13604.4	4537.99	1525.4	1951.55	1649.9	4699.63	3730.82	1701.6	1452.01	12.462	0.0011783	2.9287	0.0070527	infected-control1; infected-control2	tissue
DG(P-18:1(9Z)/14:1(9Z)/0:0), DG(P-18:1(11Z)/14:1(9Z)/0:0), DG(P-14:0/18:2(9Z,12Z)/0:0), DG(P-18:2(9Z,12Z)/14:0/0:0), DG(O-18:2(9Z,12Z)/14:1(9Z)/0:0), DG(O-18:2(9Z,12Z)/0:0/14:1(9Z)), DG(O-14:0/0:0/18:3(6Z,9Z,12Z)), DG(P-16:0/16:2(9Z,12Z)/0:0), DG(P-14:0/18:2(9Z,11E)/0:0), DG(O-14:0/18:3(9Z,12Z,15Z)/0:0), DG(O-14:0/0:0/18:3(9Z,12Z,15Z)), DG(P-18:1(13Z)/14:1(9Z)/0:0), DG(O-14:0/18:3(6Z,9Z,12Z)/0:0)	DG	C35H64O4	M+H	C35H64O4+H+	35	64	0	4	0	0	0	1	0	0	0	549.488	549.488	3.11196e-05	404288	10297.3	18109.2	14585.5	48881.5	106287	1.10218e+06	484211	1.66094e+06	3.13488e+06	1.39259e+06	2.24297e+06	2.33993e+06	2.73861e+06	428915	19.407	0.00017345	3.7608	0.0026315	infected-control1; infected-control2	cysts		yes
LysoPC(18:1(9Z)), 2-oleoyl-sn-glycero-3-phosphocholine, LysoPC(18:1(11Z)), 2-Oleoylglycerophosphocholine	LysoPC	C26H52NO7P	M+K	C26H52NO7P+K+	26	52	1	7	1	0	0	0	0	0	1	560.311	560.311	0.00286823	284277	156027	557838	59346.5	34999.5	437001	5.1334e+06	3.03427e+06	5.94762e+06	2.22477e+06	2.80212e+06	2.94518e+06	2.8791e+06	2.7082e+07	2.5036e+06	16.492	0.00036036	3.4433	0.00442	infected-control1; infected-control2	higher in cysts
Protoporphyrin IX	other	C34H34N4O4	M+H	C34H34N4O4+H+	34	34	4	4	0	0	0	1	0	0	0	563.265	563.265	3.03603e-05	58862.7	134970	397118	5008.78	190412	20630.3	2774.41	3376.42	9342.83	1847.76	4387.85	8864.79	26388.7	11506.9	3744.12	20.482	0.00013527	3.8688	0.0021988	infected-control1; infected-control2	-
PI(0:0/16:0), PI(16:0/0:0), PI(O-14:0/2:0), PI(O-13:0/3:0)	PI	C25H49O12P	M-H	C25H49O12P-H-	25	49	0	12	1	0	0	0	1	0	0	571.288	571.289	-1.91808	109719	117613	457717	1.19803e+06	1.09056e+06	834195	2.95434e+06	4.33186e+06	2.39724e+06	6.41608e+06	1.26596e+06	5.62098e+06	4.40461e+06	3.75985e+06	1.85499e+06	73.729	1.8164e-07	6.7408	3.0174e-06	control2-control1; infected-control1; infected-control2	higher in cysts		yes
phenolic phthiocerol	other	C37H68O4	M+H	C37H68O4+H+	37	68	0	4	0	0	0	1	0	0	0	577.519	577.519	2.96092e-05	1.45899e+06	96487.8	672744	116760	286456	401630	2.01265e+06	1.12811e+06	2.34892e+06	4.65227e+06	1.48068e+06	3.47049e+06	3.6545e+06	3.41649e+06	637586	11.203	0.0018	2.7447	0.016255	infected-control1; infected-control2	higher in cysts		yes
PI(P-18:2(9Z,12Z)/0:0)	PI	C27H49O11P	M-H	C27H49O11P-H-	27	49	0	11	1	0	0	0	1	0	0	579.293	579.294	-1.89158	6073.65	24906.6	103406	179824	207108	121132	1.45377e+06	2.04782e+06	1.11521e+06	3.98239e+06	405035	4.1105e+06	3.56724e+06	2.26612e+06	1.25702e+06	143.83	4.1232e-09	8.3848	1.1188e-07	control2-control1; infected-control1; infected-control2	higher in cysts
DG(12:0/18:0/0:0), DG(14:0/16:0/0:0), DG(15:0/15:0/0:0), DG(13:0/17:0/0:0), DG(16:0/14:0/0:0)	DG	C33H64O5	M+K	C33H64O5+K+	33	64	0	5	0	0	0	0	0	0	1	579.439	579.439	0.000357415	2599.69	1345.12	884.651	1044.14	9310.5	1055.91	15678.8	23164.6	118975	84739.3	80929	27506.1	18157.1	132836	16061	19.906	0.00015433	3.8115	0.002364	infected-control1; infected-control2	cysts
DG(14:0/18:1(9Z)/0:0), DG(18:1(9Z)/14:0/0:0), DG(16:1(9Z)/16:0/0:0), DG(14:0/18:1(11Z)/0:0), DG(16:0/16:1(9Z)/0:0), DG(18:0/14:1(9Z)/0:0), DG(18:1(11Z)/14:0/0:0), DG(14:1(9Z)/18:0/0:0)	DG	C35H66O5	M+Na	C35H66O5+Na+	35	66	0	5	0	0	0	0	0	1	0	589.48	589.48	2.90086e-05	1307.52	2516.97	129.358	857.389	2895.65	1015.36	39183.5	57955.8	334120	275506	257026	106970	87179.3	397302	68562.4	31.744	1.6137e-05	4.7922	0.00049812	infected-control1; infected-control2	cysts		yes
DG(16:1(9Z)/18:3(6Z,9Z,12Z)/0:0), DG(18:3(9Z,12Z,15Z)/16:1(9Z)/0:0), DG(14:1(9Z)/20:3(5Z,8Z,11Z)/0:0), DG(18:3(6Z,9Z,12Z)/16:1(9Z)/0:0), DG(18:4(6Z,9Z,12Z,15Z)/16:0/0:0), DG(16:0/18:4(6Z,9Z,12Z,15Z)/0:0), DG(20:4(8Z,11Z,14Z,17Z)/14:0/0:0), DG(20:4(5Z,8Z,11Z,14Z)/14:0/0:0), DG(16:1(9Z)/18:3(9Z,12Z,15Z)/0:0), DG(20:3(8Z,11Z,14Z)/14:1(9Z)/0:0), DG(14:1(9Z)/20:3(8Z,11Z,14Z)/0:0), DG(20:3(5Z,8Z,11Z)/1…	DG	C37H64O5	M+H	C37H64O5+H+	37	64	0	5	0	0	0	1	0	0	0	589.483	589.483	2.90085e-05	1342.6	3038.65	75.144	736.386	2996.1	608.477	34810	49506.7	284159	239471	211525	87546.8	90044.2	328183	54584.8	24.929	5.3302e-05	4.2733	0.0010908	infected-control1; infected-control2	cysts
PA(14:0/14:0), PA(13:0/15:0), PA(15:0/13:0), PA(12:0/16:0), PA(16:0/12:0)	PA	C31H61O8P	M-H	C31H61O8P-H-	31	61	0	8	1	0	0	0	1	0	0	591.402	591.403	-1.85285	4505.26	2310.61	43426.8	47535.7	32816.1	11303.8	1.47561e+06	1.36517e+06	873750	5.22339e+06	687912	1.62518e+06	2.82254e+06	1.84528e+06	784597	92.162	5.2149e-08	7.2828	9.8719e-07	infected-control1; infected-control2	cysts		yes
PI(18:1(9Z)/0:0)	PI	C27H51O12P	M-H	C27H51O12P-H-	27	51	0	12	1	0	0	0	1	0	0	597.303	597.305	-1.83454	22128.1	53365.7	341100	488056	495337	401496	3.13287e+06	4.73456e+06	2.73886e+06	8.45314e+06	1.63642e+06	5.91229e+06	5.81764e+06	4.03596e+06	1.97078e+06	190.27	8.1626e-10	9.0882	2.8275e-08	control2-control1; infected-control1; infected-control2	higher in cysts		yes
CerP(d18:1(4E)/15:0), CerP(d18:1(4E)/15:0)	Cer	C33H66NO6P	M-H	C33H66NO6P-H-	33	66	1	6	1	0	0	0	1	0	0	602.454	602.455	-1.81885	221017	608127	3.06722e+06	3.08085e+06	2.49712e+06	2.61514e+06	1.25212e+06	1.14087e+06	228961	1.0275e+06	333373	1.11908e+06	797493	637667	270536	9.7711	0.003032	2.5183	0.015142	infected-control1; infected-control2	surrounding tissue
PS(6:0/14:1(9Z)), PS(16:1(9Z)/4:0), PS(2:0/18:1(9Z)), PS(18:1(6Z)/2:0), PS(4:0/16:1(9Z)), PS(2:0/18:1(11E)), PS(4:0/16:1(6Z)), PS(14:1(9Z)/6:0), PS(2:0/18:1(11Z)), PS(16:1(6Z)/4:0), PS(18:1(11E)/2:0), PS(18:1(9Z)/2:0), PS(18:1(11Z)/2:0), PS(2:0/18:1(6Z))	PS	C26H48NO10P	M+K	C26H48NO10P+K+	26	48	1	10	1	0	0	0	0	0	1	604.265	604.265	0.0026596	1658.11	4639.92	2947.74	10281.3	1017.47	7077.85	305054	55883.2	1.55435e+06	402977	1.35049e+06	736023	209624	2.2335e+06	552904	27.407	3.3568e-05	4.4741	0.00076797	infected-control1; infected-control2	cysts
PS(3:0/20:3(8Z,11Z,14Z)), PS(20:3(8Z,11Z,14Z)/3:0), PS(20:3(11Z,14Z,17Z)/3:0), PS(3:0/20:3(11Z,14Z,17Z))	PS	C29H50NO10P	M+H	C29H50NO10P+H+	29	50	1	10	1	0	0	1	0	0	0	604.325	604.325	0.00234493	48793.4	2252	6017.89	1430.38	2847.02	12525.3	947585	333837	378375	516380	146823	421539	963430	2.59899e+06	123171	28.191	2.9205e-05	4.5345	0.00070592	infected-control1; infected-control2	cysts
PC(O-20:1(11Z)/4:0), PC(P-16:0/8:0), PC(P-18:0/6:0), PE(P-15:0/12:0), PC(O-22:1(13Z)/2:0), PE(P-14:0/13:0), PE(P-14:0/13:0), PE(P-13:0/14:0), PC(24:1(15Z)/0:0), PC(P-14:0/10:0), PE(P-17:0/10:0), PE(P-24:0/3:0), PC(O-18:1(9Z)/6:0), PC(O-18:1(13Z)/6:0), PC(P-20:0/4:0), PC(O-18:1(11Z)/6:0), PC(0:0/24:1(15Z)), PE(O-13:0/14:1(9Z)), PC(P-22:0/2:0)	PC/PE	C32H64NO7P	M-H	C32H64NO7P-H-	32	64	1	7	1	0	0	0	1	0	0	604.434	604.435	-1.8129	18541.7	19896.6	118236	152930	97355.9	73271.9	29188.5	44369.5	8039.27	7416.28	2811.81	12496.8	18540.9	57380.6	11261.6	7.0997	0.009233	2.0347	0.032535	infected-control1; infected-control2	-
PA(15:0/14:0)	PA	C32H63O8P	M-H	C32H63O8P-H-	32	63	0	8	1	0	0	0	1	0	0	605.418	605.419	-1.80995	858.582	618.957	7146.11	7592.34	4213.6	2313.3	441662	348850	156631	1.14019e+06	85236.7	405383	773520	435639	186632	121.57	1.0825e-08	7.9656	2.5917e-07	infected-control1; infected-control2	cysts		yes
DG(14:0/18:1(9Z)/0:0), DG(18:1(9Z)/14:0/0:0), DG(16:1(9Z)/16:0/0:0), DG(14:0/18:1(11Z)/0:0), DG(16:0/16:1(9Z)/0:0), DG(18:0/14:1(9Z)/0:0), DG(18:1(11Z)/14:0/0:0), DG(14:1(9Z)/18:0/0:0)	DG	C35H66O5	M+K	C35H66O5+K+	35	66	0	5	0	0	0	0	0	0	1	605.454	605.454	0.000342057	1399.25	1039.51	328.121	334.406	589.52	491.981	87416.8	92381.1	610216	550768	544878	367126	106451	749573	178105	88.408	6.5896e-08	7.1811	1.1664e-05	infected-control1; infected-control2	cysts
Pelargonidin 3-sophoroside	other	C28H33O14	M+Na	C28H33O14+Na+	28	33	0	14	0	0	0	0	0	1	0	616.176	616.176	2.77518e-05	3.9275e+06	5.02241e+06	1.6669e+07	581469	4.63792e+06	1.63976e+06	341874	441262	883004	313963	413777	1.4138e+06	1.07527e+06	1.75602e+06	332728	33.258	1.2745e-05	4.8946	0.00044138	infected-control1; infected-control2	-
PA(16:0/14:1(9Z)), PA(16:1(9Z)/14:0)	PA	C33H63O8P	M-H	C33H63O8P-H-	33	63	0	8	1	0	0	0	1	0	0	617.418	617.419	-1.77477	14436.5	6930.54	49692.6	106807	105016	29081.5	2.03999e+06	1.93956e+06	1.43473e+06	7.43084e+06	1.09998e+06	3.28055e+06	4.8248e+06	3.04315e+06	1.85578e+06	96.384	4.0505e-08	7.3925	8.454e-07	infected-control1; infected-control2	cysts		yes
DG(14:1(9Z)/20:0/0:0), DG(16:0/18:1(9Z)/0:0), DG(16:0/18:1(11Z)/0:0), DG(18:0/16:1(9Z)/0:0), DG(20:0/14:1(9Z)/0:0), DG(18:1(11Z)/16:0/0:0), DG(18:1(9Z)/16:0/0:0), DG(14:0/20:1(11Z)/0:0), DG(16:1(9Z)/18:0/0:0), DG(20:1(11Z)/14:0/0:0)	DG	C37H70O5	M+Na	C37H70O5+Na+	37	70	0	5	0	0	0	0	0	1	0	617.512	617.512	2.76918e-05	5171.55	9584.61	1989.34	2724.31	11758.6	1588.4	31305.4	42361.6	173989	146139	113084	103031	22821.5	207808	30318.1	13.345	0.00089022	3.0505	0.0090326	infected-control1; infected-control2	cysts		yes
DG(18:3(6Z,9Z,12Z)/18:1(9Z)/0:0), DG(20:3(5Z,8Z,11Z)/16:1(9Z)/0:0), DG(18:1(9Z)/18:3(6Z,9Z,12Z)/0:0), DG(18:3(9Z,12Z,15Z)/18:1(11Z)/0:0), DG(18:0/18:4(6Z,9Z,12Z,15Z)/0:0), DG(20:4(5Z,8Z,11Z,14Z)/16:0/0:0), DG(18:1(11Z)/18:3(9Z,12Z,15Z)/0:0), DG(18:4(6Z,9Z,12Z,15Z)/18:0/0:0), DG(18:3(6Z,9Z,12Z)/18:1(11Z)/0:0), DG(20:4(8Z,11Z,14Z,17Z)/16:0/0:0), DG(16:1(9Z)/20:3(5Z,8Z,11Z)/0:0), DG(20:3(8Z,11Z,14Z)…	DG	C39H68O5	M+H	C39H68O5+H+	39	68	0	5	0	0	0	1	0	0	0	617.514	617.514	2.76916e-05	5779.74	9345	2192.5	2414.58	12621.1	1341.9	27029	35249.9	145345	124119	91391.2	85750.7	18845.4	184854	22576.3	11.132	0.0018453	2.7339	0.016331	infected-control1; infected-control2	cysts
(2R)-6,8-Diglucopyranosyl-4',5,7-trihydroxyflavanone	other	C27H32O15	M+Na	C27H32O15+Na+	27	32	0	15	0	0	0	0	0	1	0	619.163	619.163	2.76179e-05	27703.3	172830	204927	6365.51	126749	20501.9	13192.7	3284.64	8978.06	7299.8	7155.73	29595.3	20192.2	14186.3	5692.94	13.867	0.00075878	3.1199	0.0081635	infected-control1; infected-control2	-
PA(17:0/13:0), PA(15:0/15:0), PA(17:0/13:0), PA(15:0/15:0), PA(4:0/26:0), PA(22:0/8:0), PA(18:0/12:0), PA(10:0/20:0), PA(17:0/13:0), PA(16:0/14:0), PA(15:0/15:0), PA(12:0/18:0), PA(14:0/16:0), PA(13:0/17:0), PA(2:0/28:0), PA(13:0/17:0), PA(15:0/15:0), PA(6:0/24:0), PA(28:0/2:0), PA(13:0/17:0), PA(17:0/13:0), PA(8:0/22:0), PA(26:0/4:0), PA(24:0/6:0), PA(20:0/10:0), PA(13:0/17:0)	PA	C33H65O8P	M-H	C33H65O8P-H-	33	65	0	8	1	0	0	0	1	0	0	619.433	619.434	-1.769	9648.78	29446.2	375570	277383	214129	195542	3.7482e+06	3.13092e+06	2.80192e+06	1.23798e+07	2.41126e+06	4.90678e+06	6.64108e+06	4.46225e+06	1.90159e+06	93.352	4.8512e-08	7.3141	9.5083e-07	infected-control1; infected-control2	higher in cysts		yes
DG(P-18:0/20:5(5Z,8Z,11Z,14Z,17Z)/0:0), DG(O-18:1(9Z)/0:0/20:5(5Z,8Z,11Z,14Z,17Z)), DG(P-18:2(9Z,12Z)/20:3(11Z,14Z,17Z)/0:0), DG(O-18:1(11Z)/0:0/20:5(5Z,8Z,11Z,14Z,17Z)), DG(P-18:1(13Z)/20:4(8Z,11Z,14Z,17Z)/0:0), DG(O-14:0/24:6(6Z,9Z,12Z,15Z,18Z,21Z)/0:0), DG(P-18:1(11Z)/20:4(5Z,8Z,11Z,14Z)/0:0), DG(O-18:2(9Z,12Z)/20:4(5Z,8Z,11Z,14Z)/0:0), DG(O-18:2(9Z,12Z)/0:0/20:4(5Z,8Z,11Z,14Z)), DG(P-14:0/24:…	DG	C41H70O4	M+H	C41H70O4+H+	41	70	0	4	0	0	0	1	0	0	0	627.535	627.535	2.72511e-05	3.54567e+06	529441	4.7597e+06	354685	580567	249057	908276	691063	782310	1.15367e+06	157010	1.03429e+06	1.06689e+06	737896	153944	7.7716	0.0068391	2.165	0.044251	infected-control1	tissue
PC(P-20:1(11Z)/6:0), PC(P-22:1(13Z)/4:0), PE(O-13:0/16:2(9Z,12Z)), PE(P-15:0/14:1(9Z)), PC(P-18:1(9Z)/8:0), PE(P-13:0/16:1(6Z)), PC(O-18:2(9Z,12Z)/8:0), PC(P-18:1(11Z)/8:0), PE(P-13:0/16:1(9Z)), PC(P-18:1(13Z)/8:0)	PC/PE	C34H66NO7P	M-H	C34H66NO7P-H-	34	66	1	7	1	0	0	0	1	0	0	630.449	630.45	-1.73809	25045.3	33160.9	346675	239362	153099	143888	67442.2	107508	15195.6	101051	23178.8	79122.1	56566.2	48039.5	17151	5.9275	0.016204	1.7904	0.047445	infected-control1	tissue
CerP(d18:1(4E)/17:0), CerP(d18:1(4E)/17:0)	Cer	C35H70NO6P	M-H	C35H70NO6P-H-	35	70	1	6	1	0	0	0	1	0	0	630.486	630.487	-1.73799	2.02499e+06	5.37874e+06	1.37085e+07	1.42558e+07	1.23055e+07	1.20442e+07	9.25597e+06	1.02054e+07	4.1731e+06	6.6188e+06	2.79226e+06	9.04638e+06	7.91839e+06	4.6915e+06	3.27507e+06	7.6681	0.0071558	2.1453	0.027695	infected-control1	surrounding tissue
PA(16:1(9Z)/15:0), PA(18:1(11Z)/13:0), PA(18:1(11E)/13:0), PA(15:0/16:1(9Z)), PA(18:1(9Z)/13:0), PA(16:1(6Z)/15:0), PA(17:0/14:1(9Z)), PA(13:0/18:1(11Z)), PA(18:1(6Z)/13:0), PA(14:1(9Z)/17:0), PA(15:0/16:1(6Z)), PA(15:0/16:1(9Z)), PA(13:0/18:1(6Z)), PA(18:1(9Z)/13:0), PA(14:1(9Z)/17:0), PA(17:0/14:1(9Z)), PA(18:1(11E)/13:0), PA(18:1(6Z)/13:0), PA(13:0/18:1(6Z)), PA(13:0/18:1(11Z)), PA(13:0/18:1(1…	PA	C34H65O8P	M-H	C34H65O8P-H-	34	65	0	8	1	0	0	0	1	0	0	631.433	631.434	-1.73538	2722.82	2231.04	16493.4	40819	27916.4	12697.9	232305	191161	82322.7	848423	55409.9	436643	566964	262073	154367	46.677	2.1837e-06	5.6608	2.7774e-05	infected-control1; infected-control2	cysts		yes
DG(18:1(9Z)/16:1(9Z)/0:0), DG(18:2(9Z,12Z)/16:0/0:0), DG(14:0/20:2(11Z,14Z)/0:0), DG(14:1(9Z)/20:1(11Z)/0:0), DG(16:1(9Z)/18:1(9Z)/0:0), DG(20:1(11Z)/14:1(9Z)/0:0), DG(18:1(11Z)/16:1(9Z)/0:0), DG(16:0/18:2(9Z,12Z)/0:0), DG(20:2(11Z,14Z)/14:0/0:0), DG(16:1(9Z)/18:1(11Z)/0:0)	DG	C37H68O5	M+K	C37H68O5+K+	37	68	0	5	0	0	0	0	0	0	1	631.47	631.47	0.000327965	5067.47	30041.7	2647.77	10516.7	7047.87	13261.4	25937.8	53744.8	231294	213513	264724	392819	44294.3	328811	135548	7.6661	0.0071621	2.145	0.045274	infected-control1	cysts
PE-Cer(d14:1(4E)/18:0), PE-Cer(d16:1(4E)/16:0)	SM	C34H69N2O6P	M-H	C34H69N2O6P-H-	34	69	2	6	1	0	0	0	1	0	0	631.481	631.482	-1.73525	1728.39	4024.74	49894.7	33631	23662.1	20890	62957.3	65838.4	36570.3	380113	166484	214944	63721.2	22791.2	88646.2	8.4546	0.0051154	2.2911	0.021801	infected-control1; infected-control2	walls
PE(14:1(9Z)/14:1(9Z))	PE	C33H62NO8P	M+H	C33H62NO8P+H+	33	62	1	8	1	0	0	1	0	0	0	632.429	632.429	0.00224073	10490.2	1425.15	3944.16	979.727	833.372	2293.13	47942.8	11042.1	130421	123321	69371.5	134254	113506	192313	17951.4	31.79	1.6018e-05	4.7954	0.00049812	infected-control1; infected-control2	cysts
PE(P-16:0/13:0), PC(O-18:1(9Z)/8:0), PC(P-13:0/13:0), PE(O-13:0/16:1(6Z)), PE(P-14:0/15:0), PC(O-18:1(11Z)/8:0), PC(O-20:1(11Z)/6:0), PC(O-22:1(13Z)/4:0), PC(P-13:0/13:0), PC(P-20:0/6:0), PE(P-14:0/15:0), PC(P-18:0/8:0), PE(P-26:0/3:0), PE(P-16:0/13:0), PC(P-24:0/2:0), PC(26:1(17Z)/0:0), PE(O-15:0/14:1(9Z)), PE(P-15:0/14:0), PC(P-22:0/4:0), PE(O-13:0/16:1(9Z)), PC(P-16:0/10:0), PC(O-18:1(13Z)/8:0…	PC/PE	C34H68NO7P	M-H	C34H68NO7P-H-	34	68	1	7	1	0	0	0	1	0	0	632.465	632.466	-1.73255	134228	159458	1.50506e+06	1.64572e+06	1.48866e+06	1.58141e+06	260158	506812	124728	654314	208465	320824	678878	391387	76644.2	6.5758	0.011795	1.9283	0.037799	infected-control2	dermis
PA(16:0/15:0)	PA	C34H67O8P	M-H	C34H67O8P-H-	34	67	0	8	1	0	0	0	1	0	0	633.449	633.45	-1.72986	7710.01	16943.8	396423	403294	387163	364878	1.16964e+06	979426	719980	3.00305e+06	415179	1.62234e+06	2.20806e+06	1.33036e+06	572010	28.475	2.7791e-05	4.5561	0.00027588	control2-control1; infected-control1; infected-control2	cysts		yes
DG(14:1(9Z)/20:0/0:0), DG(16:0/18:1(9Z)/0:0), DG(16:0/18:1(11Z)/0:0), DG(18:0/16:1(9Z)/0:0), DG(20:0/14:1(9Z)/0:0), DG(18:1(11Z)/16:0/0:0), DG(18:1(9Z)/16:0/0:0), DG(14:0/20:1(11Z)/0:0), DG(16:1(9Z)/18:0/0:0), DG(20:1(11Z)/14:0/0:0)	DG	C37H70O5	M+K	C37H70O5+K+	37	70	0	5	0	0	0	0	0	0	1	633.485	633.485	0.000326921	1724.35	4976.28	1236.84	1346.96	1468.5	1943.36	73190.3	63256.9	386989	380351	322016	376062	72570.9	455723	111456	45.324	2.5526e-06	5.593	0.00018871	infected-control1; infected-control2	cysts
lysoPC(26:0)	lysoPC	C34H70NO7P	M-H	C34H70NO7P-H-	34	70	1	7	1	0	0	0	1	0	0	634.481	634.482	-1.72705	1825.58	2062.61	17724.7	60457.2	42656.1	42818.4	1948.73	7743.84	2141.72	11383	2555.15	4360.81	15540	6375.8	878.534	9.9564	0.0028268	2.5487	0.014382	infected-control2	-
Oxidized glutathione	other	C20H32N6O12S2	M+Na	C20H32N6O12S2+Na+	20	32	6	12	0	2	0	0	0	1	0	635.141	635.141	-0.000508389	3.21066e+06	840611	530269	315952	812296	376356	94691.3	95756.5	329366	540889	250105	1.21705e+06	350562	443176	333224	7.7096	0.0070269	2.1532	0.044679	infected-control1	surrounding tissue
PA(16:0/14:1(9Z)), PA(16:1(9Z)/14:0)	PA	C33H63O8P	M+Na	C33H63O8P+Na+	33	63	0	8	1	0	0	0	0	1	0	641.415	641.415	0.00220933	10376.2	846.353	760.159	726.303	816.947	6148.29	273446	194576	785615	257069	598538	509122	164288	1.07558e+06	132718	44.07	2.9611e-06	5.5286	0.00019654	infected-control1; infected-control2	cysts
PA(18:1(11E)/14:1(9Z)), PA(18:2(9Z,12Z)/14:0), PA(16:0/16:2(9Z,12Z)), PA(14:0/18:2(9Z,11E)), PA(16:2(9Z,12Z)/16:0), PA(16:1(9Z)/16:1(6Z)), PA(18:1(9Z)/14:1(9Z)), PA(16:1(6Z)/16:1(9Z)), PA(14:0/18:2(9Z,12Z)), PA(14:1(9Z)/18:1(11E)), PA(16:1(9Z)/16:1(9Z)), PA(18:2(9Z,11E)/14:0), PA(16:1(6Z)/16:1(6Z)), PA(10:0/22:2(13Z,16Z)), PA(18:1(6Z)/14:1(9Z)), PA(14:1(9Z)/18:1(9Z)), PA(18:1(11Z)/14:1(9Z)), PA(2…	PA	C35H65O8P	M-H	C35H65O8P-H-	35	65	0	8	1	0	0	0	1	0	0	643.433	643.434	-1.70302	138041	95051.4	237131	1.27327e+06	1.45936e+06	566925	1.10244e+06	1.22374e+06	762317	4.54733e+06	546664	2.63709e+06	2.84118e+06	1.69784e+06	1.17659e+06	12.478	0.0011721	2.931	0.0070527	infected-control1	cysts		yes
DG(18:1(11Z)/18:1(9Z)/0:0), DG(14:1(9Z)/22:1(13Z)/0:0), DG(18:0/18:2(9Z,12Z)/0:0), DG(20:1(11Z)/16:1(9Z)/0:0), DG(18:1(11Z)/18:1(11Z)/0:0), DG(22:2(13Z,16Z)/14:0/0:0), DG(20:2(11Z,14Z)/16:0/0:0), DG(16:0/20:2(11Z,14Z)/0:0), DG(16:1(9Z)/20:1(11Z)/0:0), DG(14:0/22:2(13Z,16Z)/0:0), DG(18:1(9Z)/18:1(9Z)/0:0), DG(18:2(9Z,12Z)/18:0/0:0), DG(22:1(13Z)/14:1(9Z)/0:0), DG(18:1(9Z)/18:1(11Z)/0:0)	DG	C39H72O5	M+Na	C39H72O5+Na+	39	72	0	5	0	0	0	0	0	1	0	643.527	643.527	2.65723e-05	10984.8	9586.44	3322.51	8166.01	2113.74	4540.84	139016	135973	762518	809806	715052	611452	170006	947178	236118	33.869	1.1618e-05	4.9349	0.00044065	infected-control1; infected-control2	cysts		yes
DG(20:5(5Z,8Z,11Z,14Z,17Z)/18:0/0:0), DG(18:1(9Z)/20:4(8Z,11Z,14Z,17Z)/0:0), DG(18:2(9Z,12Z)/20:3(8Z,11Z,14Z)/0:0), DG(20:4(8Z,11Z,14Z,17Z)/18:1(9Z)/0:0), DG(20:3(8Z,11Z,14Z)/18:2(9Z,12Z)/0:0), DG(20:4(5Z,8Z,11Z,14Z)/18:1(11Z)/0:0), DG(16:0/22:5(7Z,10Z,13Z,16Z,19Z)/0:0), DG(18:3(6Z,9Z,12Z)/20:2(11Z,14Z)/0:0), DG(22:5(7Z,10Z,13Z,16Z,19Z)/16:0/0:0), DG(22:5(4Z,7Z,10Z,13Z,16Z)/16:0/0:0), DG(16:0/22:…	DG	C41H70O5	M+H	C41H70O5+H+	41	70	0	5	0	0	0	1	0	0	0	643.53	643.53	2.65722e-05	10588.5	8423.44	2881.22	5838.71	2005.25	3457.01	125385	121611	700379	763338	633426	560349	151155	900010	210295	36.798	7.5922e-06	5.1196	0.00031011	infected-control1; infected-control2	cysts
CerP(d18:1(4E)/18:0)	Cer	C36H72NO6P	M-H	C36H72NO6P-H-	36	72	1	6	1	0	0	0	1	0	0	644.501	644.502	-1.70019	1.27624e+06	3.58449e+06	1.22622e+07	1.61816e+07	1.39139e+07	1.48374e+07	8.6697e+06	8.23445e+06	3.31566e+06	5.8604e+06	2.53063e+06	6.02924e+06	5.57988e+06	4.53071e+06	2.32874e+06	9.214	0.0037622	2.4246	0.017522	infected-control2	surrounding tissue
Ceramide (d18:1/22:0)	Cer	C40H79NO3	M+Na	C40H79NO3+Na+	40	79	1	3	0	0	0	0	0	1	0	644.595	644.595	2.65295e-05	711256	7816.23	8628.48	1176.68	591.219	462.813	1867.87	2048.18	2126.18	1908.91	6724.76	5992.97	685.622	690.863	1022.43	7.7054	0.0070398	2.1524	0.044679	control2-control1; infected-control1	-
PA(18:1(9Z)/14:0), PA(16:1(9Z)/16:0), PA(12:0/20:1(11Z)), PA(14:0/18:1(11E)), PA(18:1(11E)/14:0), PA(18:0/14:1(9Z)), PA(14:0/18:1(6Z)), PA(22:1(13Z)/10:0), PA(8:0/24:1(15Z)), PA(14:0/18:1(9Z)), PA(18:1(11Z)/14:0), PA(26:1(17Z)/6:0), PA(16:0/16:1(6Z)), PA(18:1(6Z)/14:0), PA(6:0/26:1(17Z)), PA(16:1(6Z)/16:0), PA(16:0/16:1(9Z)), PA(24:1(15Z)/8:0), PA(14:1(9Z)/18:0), PA(10:0/22:1(13Z)), PA(20:1(11Z)/…	PA	C35H67O8P	M-H	C35H67O8P-H-	35	67	0	8	1	0	0	0	1	0	0	645.449	645.45	-1.6977	140089	229713	1.20406e+06	2.06199e+06	2.22602e+06	1.34187e+06	8.696e+06	8.04604e+06	6.47476e+06	2.74288e+07	4.83241e+06	1.34682e+07	1.93484e+07	1.17427e+07	5.61614e+06	97.269	3.8468e-08	7.4149	8.2402e-07	infected-control1; infected-control2	higher in cysts		yes
Rhizochalinin D	other	C35H70N2O8	M-H	C35H70N2O8-H-	35	70	2	8	0	0	0	0	1	0	0	645.505	645.506	-1.69972	244832	1.01008e+06	4.47639e+06	6.06096e+06	5.19374e+06	5.51191e+06	3.08618e+06	2.99293e+06	909752	2.07092e+06	736651	2.06004e+06	1.93513e+06	1.49547e+06	585823	6.6289	0.0115	1.9393	0.037442	infected-control2	surrounding tissue
Heme	other	C34H32FeN4O4	M+K	C34H32FeN4O4+K+	34	32	4	4	0	0	1	0	0	0	1	655.14	653.145	3045.66	2170.85	3135.88	7463.09	960.803	2574.73	1303.03	2318.19	719.95	810.687	1141	430.506	2916.85	1650.96	1265.07	712.964	11.764	0.0014849	2.8283	0.013833	infected-control1; infected-control2	-
PE(14:1(9Z)/14:1(9Z))	PE	C33H62NO8P	M+Na	C33H62NO8P+Na+	33	62	1	8	1	0	0	0	0	1	0	654.411	654.411	0.00216546	7244.17	1152.37	1914.15	1445.09	310.178	3539.09	28077.4	21853.4	243854	38342.6	170054	92848.5	19879.7	274255	30893.8	14.766	0.00058185	3.2352	0.0066682	infected-control1; infected-control2	cysts		yes
PA(16:0/14:1(9Z)), PA(16:1(9Z)/14:0)	PA	C33H63O8P	M+K	C33H63O8P+K+	33	63	0	8	1	0	0	0	0	0	1	657.389	657.389	0.00244467	13856.9	1340.38	2158.88	842.712	1346.92	11661.4	714593	367516	1.85676e+06	1.04305e+06	1.7391e+06	2.06523e+06	711405	2.60813e+06	618896	69.699	2.4795e-07	6.6056	3.4224e-05	infected-control1; infected-control2	cysts
PS(24:4(9Z,12Z,15Z,18Z)/3:0), PS(3:0/24:4(9Z,12Z,15Z,18Z))	PS	C33H56NO10P	M+H	C33H56NO10P+H+	33	56	1	10	1	0	0	1	0	0	0	658.371	658.371	0.00215243	600102	39660.7	797064	36039.5	52587.8	56410.5	3.70145e+06	1.38359e+06	2.22537e+06	1.93188e+06	788223	1.9062e+06	4.07465e+06	8.14488e+06	431613	20.962	0.00012145	3.9156	0.0020406	infected-control1; infected-control2	higher in cysts
PC(P-18:1(9Z)/10:0), PE(P-17:0/14:1(9Z)), PE(P-18:1(9Z)/13:0), PC(P-22:1(13Z)/6:0), PE(P-18:1(11Z)/13:0), PE(O-13:0/18:2(9Z,12Z)), PE(O-13:0/18:2(9Z,11E)), PE(P-15:0/16:1(9Z)), PE(P-18:1(13Z)/13:0), PC(O-18:2(9Z,12Z)/10:0), PE(O-18:2(9Z,12Z)/13:0), PC(P-18:1(11Z)/10:0), PE(P-18:1(13Z)/13:0), PE(P-15:0/16:1(6Z)), PE(P-13:0/18:1(6Z)), PE(P-13:0/18:1(9Z)), PE(P-18:1(11Z)/13:0), PC(P-20:1(11Z)/8:0), …	PC/PE	C36H70NO7P	M-H	C36H70NO7P-H-	36	70	1	7	1	0	0	0	1	0	0	658.481	658.482	-1.6641	97132.3	110427	1.07977e+06	1.07196e+06	1.01936e+06	1.02065e+06	209906	361979	104689	465555	161656	272305	429531	236644	61547.3	6.4992	0.012235	1.9124	0.038454	infected-control2	surrounding tissue
Cer(d18:1/23:0)	Cer	C41H81NO3	M+Na	C41H81NO3+Na+	41	81	1	3	0	0	0	0	0	1	0	658.611	658.611	2.59651e-05	844835	2183.14	2713.33	279.032	746.645	373.552	390.509	265.399	402.949	363.238	2786.7	701.209	318.01	374.837	276.24	7.8228	0.0066885	2.1747	0.043847	infected-control1	-
PA(18:1(6Z)/15:0), PA(17:0/16:1(9Z)), PA(15:0/18:1(6Z)), PA(20:1(11Z)/13:0), PA(15:0/18:1(9Z)), PA(15:0/18:1(11Z)), PA(18:1(9Z)/15:0), PA(13:0/20:1(11Z)), PA(15:0/18:1(9Z)), PA(18:1(9Z)/15:0), PA(15:0/18:1(11Z)), PA(17:0/16:1(6Z)), PA(13:0/20:1(11Z)), PA(20:1(11Z)/13:0), PA(16:1(6Z)/17:0), PA(16:1(9Z)/17:0), PA(18:1(11E)/15:0), PA(18:1(11Z)/15:0), PA(15:0/18:1(6Z)), PA(14:1(9Z)/19:0), PA(15:0/18:…	PA	C36H69O8P	M-H	C36H69O8P-H-	36	69	0	8	1	0	0	0	1	0	0	659.465	659.466	-1.66162	67684.7	153719	981328	1.76973e+06	1.73483e+06	1.30687e+06	1.78321e+06	1.94034e+06	1.0555e+06	5.00735e+06	573221	3.11313e+06	4.47678e+06	2.38463e+06	1.04889e+06	19.612	0.00016528	3.7818	0.0013062	control2-control1; infected-control1	higher in cysts		yes
PA(O-16:0/18:2(9Z,12Z)), PA(P-20:0/14:1(9Z)), PA(P-16:0/18:1(9Z)), PA(P-18:0/16:1(9Z))	PA	C37H71O7P	M+H	C37H71O7P+H+	37	71	0	7	1	0	0	1	0	0	0	659.501	659.501	0.00214875	5559.24	16675.1	2302.73	8509.25	5101.08	8247.99	281115	198019	1.32316e+06	1.59042e+06	1.36229e+06	1.5245e+06	455607	1.69859e+06	570525	40.708	4.4934e-06	5.3474	0.0002309	infected-control1; infected-control2	cysts
DG(18:1(11Z)/18:1(9Z)/0:0), DG(14:1(9Z)/22:1(13Z)/0:0), DG(18:0/18:2(9Z,12Z)/0:0), DG(20:1(11Z)/16:1(9Z)/0:0), DG(18:1(11Z)/18:1(11Z)/0:0), DG(22:2(13Z,16Z)/14:0/0:0), DG(20:2(11Z,14Z)/16:0/0:0), DG(16:0/20:2(11Z,14Z)/0:0), DG(16:1(9Z)/20:1(11Z)/0:0), DG(14:0/22:2(13Z,16Z)/0:0), DG(18:1(9Z)/18:1(9Z)/0:0), DG(18:2(9Z,12Z)/18:0/0:0), DG(22:1(13Z)/14:1(9Z)/0:0), DG(18:1(9Z)/18:1(11Z)/0:0)	DG	C39H72O5	M+K	C39H72O5+K+	39	72	0	5	0	0	0	0	0	0	1	659.501	659.501	0.000314025	5559.24	16675.1	2302.73	8509.25	5101.08	8247.99	281115	198019	1.32316e+06	1.59042e+06	1.36229e+06	1.5245e+06	455607	1.69859e+06	570525	40.708	4.4934e-06	5.3474	0.0002309	infected-control1; infected-control2	cysts
PE(16:0/14:1(9Z)), PE(14:1(9Z)/16:0), PE(14:0/16:1(9Z)), PE(16:1(9Z)/14:0)	PE	C35H68NO8P	M-H	C35H68NO8P-H-	35	68	1	8	1	0	0	0	1	0	0	660.46	660.461	-1.65911	8621.86	5416.87	36772.7	104436	88786.3	40032.2	212706	196560	55704.5	519010	38673.2	252583	338677	213292	97225.3	15.416	0.0004836	3.3155	0.0033645	infected-control1; infected-control2	cysts
PE(P-16:0/15:0), lysoPC(28:1(5Z))	PC/PE	C36H72NO7P	M-H	C36H72NO7P-H-	36	72	1	7	1	0	0	0	1	0	0	660.496	660.497	-1.65902	56653	112889	812819	1.10635e+06	1.16809e+06	1.04263e+06	306390	305206	101694	335967	183514	194143	261181	153980	25465.9	6.5303	0.012054	1.9189	0.03818	infected-control2	surrounding tissue
PC(14:0/13:0), PE(13:0/17:0), PE(18:0/12:0), PC(3:0/24:0), PC(21:0/6:0), PE(13:0/17:0), PC(15:0/12:0), PC(10:0/17:0), PE(26:0/4:0), PE(15:0/15:0), PE(12:0/18:0), PE(20:0/10:0), PE(17:0/13:0), PC(17:0/10:0), PC(8:0/19:0), PC(24:0/3:0), PE(15:0/15:0), PC(12:0/15:0), PC(6:0/21:0), PC(14:0/13:0), PE(15:0/15:0), PE(10:0/20:0), PC(12:0/15:0), PE(22:0/8:0), PC(15:0/12:0), PE(15:0/15:0), PE(17:0/13:0), P…	PC/PE	C35H70NO8P	M-H	C35H70NO8P-H-	35	70	1	8	1	0	0	0	1	0	0	662.476	662.477	-1.65406	26372.2	12541.6	140108	212289	207588	91960.8	3.14581e+06	2.76397e+06	2.42707e+06	1.09188e+07	2.38135e+06	3.2259e+06	5.72355e+06	4.01669e+06	1.7151e+06	75.645	1.5751e-07	6.8027	2.728e-06	infected-control1; infected-control2	cysts		yes
PE(15:0/15:0), PE(14:0/16:0), PE(16:0/14:0)	PE	C35H70NO8P	M+H	C35H70NO8P+H+	35	70	1	8	1	0	0	1	0	0	0	664.491	664.491	0.00213261	673.072	697.376	322.584	277.149	394.977	402.679	8080.79	2998.63	15992.3	20768.4	25055.8	10856.3	11513.8	18652.1	3117.84	31.007	1.8163e-05	4.7408	0.00052606	infected-control1; infected-control2	-
Stachyose, Maltotetraose, Glycogen	COH	C24H42O21	M-H	C24H42O21-H-	24	42	0	21	0	0	0	0	1	0	0	665.213	665.215	-1.64936	1634.76	4499.21	17129.4	16151	48269.4	21436.3	9587.93	3406.09	4053.93	6431.32	3153.44	8511.36	5765.22	3479.6	6778.81	9.5049	0.0033581	2.4739	0.016079	infected-control2	-
PA(14:0/18:2(9Z,12Z)), PA(18:1(9Z)/14:1(9Z)), PA(18:2(9Z,12Z)/14:0)	PA	C35H65O8P	M+Na	C35H65O8P+Na+	35	65	0	8	1	0	0	0	0	1	0	667.431	667.431	0.00212322	14782.1	767.926	655.518	283.981	410.898	4468.45	48021.6	48661.5	259416	72473.4	221619	252138	54111.6	380053	53439.2	21.64	0.00010464	3.9803	0.0017923	infected-control1; infected-control2	cysts
PA(18:0/14:1(9Z)), PA(16:1(9Z)/16:0), PA(18:1(9Z)/14:0)	PA	C35H67O8P	M+Na	C35H67O8P+Na+	35	67	0	8	1	0	0	0	0	1	0	669.447	669.447	0.00211682	21004.6	6377.89	21245	6670.33	3202.22	15797.6	686436	448162	2.35553e+06	941339	1.76779e+06	1.3906e+06	556567	2.66836e+06	368444	69.209	2.5781e-07	6.5887	3.4224e-05	infected-control1; infected-control2	cysts		yes
PA(16:0/18:4(6Z,9Z,12Z,15Z)), PA(16:1(9Z)/18:3(9Z,12Z,15Z)), PA(18:3(6Z,9Z,12Z)/16:1(9Z)), PA(20:3(8Z,11Z,14Z)/14:1(9Z)), PA(14:1(9Z)/20:3(8Z,11Z,14Z)), PA(18:3(9Z,12Z,15Z)/16:1(9Z)), PA(18:4(6Z,9Z,12Z,15Z)/16:0), PA(16:1(9Z)/18:3(6Z,9Z,12Z)), PA(14:0/20:4(5Z,8Z,11Z,14Z)), PA(20:4(5Z,8Z,11Z,14Z)/14:0)	PA	C37H65O8P	M+H	C37H65O8P+H+	37	65	0	8	1	0	0	1	0	0	0	669.449	669.449	0.00211682	10727.8	3221.65	11875.6	4221.98	2281.88	11422.4	652204	417021	2.2521e+06	895742	1.63931e+06	1.30864e+06	516234	2.59957e+06	327935	84.236	8.642e-08	7.0634	1.3767e-05	infected-control1; infected-control2	cysts
PE(14:1(9Z)/14:1(9Z))	PE	C33H62NO8P	M+K	C33H62NO8P+K+	33	62	1	8	1	0	0	0	0	0	1	670.384	670.384	0.00239728	9217.95	1601.4	3348.36	1564.76	423.613	6642.4	78960.1	39789.1	545914	154131	446366	474561	101768	660140	134234	26.154	4.2218e-05	4.3745	0.00092127	infected-control1; infected-control2	cysts
CerP(d18:1(4E)/20:1(11Z))	Cer	C38H74NO6P	M-H	C38H74NO6P-H-	38	74	1	6	1	0	0	0	1	0	0	670.517	670.518	-1.63423	412941	1.53252e+06	4.78846e+06	6.77907e+06	5.6645e+06	5.93735e+06	4.17835e+06	3.60916e+06	1.11347e+06	1.87963e+06	748418	2.64283e+06	2.13332e+06	1.75098e+06	1.12226e+06	6.8955	0.010146	1.9937	0.034846	infected-control2	surrounding tissue
3,4,5-trihydroxy-6-({4-hydroxy-2-methyl-6-[(3,4,5,6-tetrahydroxyoxan-2-yl)methoxy]-5-[(3,4,5-trihydroxy-6-methyloxan-2-yl)oxy]oxan-3-yl}oxy)oxane-2-carboxylic acid, 3,4,5-trihydroxy-6-({3-hydroxy-2-methyl-6-[(3,4,5,6-tetrahydroxyoxan-2-yl)methoxy]-5-[(3,4,5-trihydroxy-6-methyloxan-2-yl)oxy]oxan-4-yl}oxy)oxane-2-carboxylic acid, 6-{[2-({4,5-dihydroxy-6-methyl-2-[(3,4,5,6-tetrahydroxyoxan-2-yl)meth…	other	C24H40O20	M+Na	C24H40O20+Na+	24	40	0	20	0	0	0	0	0	1	0	671.201	671.201	2.54781e-05	3047.71	1425.53	3597.06	1240.24	1445.4	3845.03	73139.4	51638.2	443245	57945	216024	358064	26792.5	139726	117003	31.326	1.7252e-05	4.7632	0.00050894	infected-control1; infected-control2	walls
PA(16:1(6Z)/18:1(11E)), PA(16:1(6Z)/18:1(6Z)), PA(18:1(6Z)/16:1(6Z)), PA(18:1(9Z)/16:1(6Z)), PA(18:2(9Z,12Z)/16:0), PA(16:1(6Z)/18:1(9Z)), PA(18:1(6Z)/16:1(9Z)), PA(18:2(9Z,11E)/16:0), PA(18:1(11E)/16:1(6Z)), PA(16:0/18:2(9Z,11E)), PA(20:1(11Z)/14:1(9Z)), PA(16:1(9Z)/18:1(6Z)), PA(18:1(9Z)/16:1(9Z)), PA(12:0/22:2(13Z,16Z)), PA(18:1(11E)/16:1(9Z)), PA(20:2(11Z,14Z)/14:0), PA(18:1(11Z)/16:1(6Z)), P…	PA	C37H69O8P	M-H	C37H69O8P-H-	37	69	0	8	1	0	0	0	1	0	0	671.465	671.466	-1.63192	1.87884e+06	2.89459e+06	8.9335e+06	2.45448e+07	2.55743e+07	1.78202e+07	1.17385e+07	1.49709e+07	8.5335e+06	3.13516e+07	5.86821e+06	2.0957e+07	2.43752e+07	1.47548e+07	7.36318e+06	7.9708	0.0062746	2.2024	0.025537	control2-control1; infected-control1	higher in cysts	PA 16:0_18:2	yes
PC(O-13:0/16:2(9Z,12Z)), PE(P-18:1(9Z)/14:0), PE(P-18:1(13Z)/14:0), PE(P-22:1(13Z)/10:0), PE(P-16:0/16:1(6Z)), PC(P-13:0/16:1(6Z)), PE(P-20:1(11Z)/12:0), PE(P-18:1(11Z)/14:0), PE(P-16:0/16:1(9Z)), PE(P-14:0/18:1(11E)), PE(O-18:1(9Z)/14:1(9Z)), PE(O-14:0/18:2(9Z,12Z)), PE(P-18:0/14:1(9Z)), PE(O-14:0/18:2(9Z,11E)), PE(P-14:0/18:1(6Z)), PE(O-18:1(13Z)/14:1(9Z)), PE(O-18:2(9Z,12Z)/14:0), PE(O-16:0/16…	PC/PE	C37H72NO7P	M-H	C37H72NO7P-H-	37	72	1	7	1	0	0	0	1	0	0	672.496	672.497	-1.62942	1475.27	8381.81	37001.2	92011.4	99381.8	64794.2	92514.7	253213	120334	1.48195e+06	230029	898896	610814	316722	163124	26.766	3.7703e-05	4.4236	0.00035577	infected-control1; infected-control2	walls
PA(24:1(15Z)/10:0), PA(16:0/18:1(11E)), PA(16:0/18:1(6Z)), PA(18:1(9Z)/16:0), PA(18:1(11Z)/16:0), PA(8:0/26:1(17Z)), PA(16:0/18:1(9Z)), PA(20:1(11Z)/14:0), PA(18:0/16:1(6Z)), PA(16:1(6Z)/18:0), PA(18:1(6Z)/16:0), PA(18:0/16:1(9Z)), PA(16:1(9Z)/18:0), PA(12:0/22:1(13Z)), PA(14:0/20:1(11Z)), PA(18:1(11E)/16:0), PA(22:1(13Z)/12:0), PA(14:1(9Z)/20:0), PA(10:0/24:1(15Z)), PA(20:0/14:1(9Z)), PA(26:1(17…	PA	C37H71O8P	M-H	C37H71O8P-H-	37	71	0	8	1	0	0	0	1	0	0	673.48	673.481	-1.62704	997542	2.57799e+06	9.51991e+06	1.40227e+07	1.41387e+07	1.15877e+07	1.35665e+07	1.58957e+07	8.38413e+06	2.98432e+07	6.78376e+06	1.66789e+07	1.83104e+07	1.08747e+07	5.32098e+06	13.798	0.00077467	3.1109	0.005011	infected-control1	higher in walls	PA 16:0_18:1	yes
SM(iso-d17:1(4E)/15:0), SM(d18:1(4E)/14:0), SM(d18:0/14:1(9Z)), SM(d16:0/16:1(9Z)), PE-Cer(d18:1(4E)/17:0), SM(d14:0/18:1(11Z)), SM(d14:0/18:1(9Z)), SM(d16:0/16:1(6Z)), PE-Cer(d14:1(4E)/21:0), PE-Cer(d16:1(4E)/19:0), SM(d14:0/18:1(11E)), SM(d16:1(4E)/16:0), SM(d14:1(4E)/18:0), SM(d14:0/18:1(6Z)), PE-Cer(d18:1(4E)/17:0), SM(d20:1(4E)/12:0), SM(iso-d17:1(4E)/15:0)	SM	C37H75N2O6P	M-H	C37H75N2O6P-H-	37	75	2	6	1	0	0	0	1	0	0	673.528	673.529	-1.62692	785989	1.60379e+06	6.79499e+06	6.93415e+06	6.05597e+06	6.41896e+06	2.87783e+06	2.39274e+06	801066	2.06297e+06	1.10424e+06	1.87526e+06	1.67407e+06	1.44096e+06	430764	11.579	0.0015809	2.8011	0.0088748	infected-control1; infected-control2	surrounding tissue
CE(18:1(11Z)), CHOLESTERYL OLEATE, CE(18:1(9Z))	cholesterol	C45H78O2	M+Na	C45H78O2+Na+	45	78	0	2	0	0	0	0	0	1	0	673.589	673.589	2.53862e-05	945.383	1281.16	187.495	771.003	606.475	3038.09	14275.8	31793.8	166797	121841	69595.5	41289.1	9219.31	112244	28085.3	18.261	0.0002288	3.6405	0.0032795	infected-control1; infected-control2	cysts		yes
PE-Cer(t18:0/16:1(9Z)), SM(iso-t17:0/14:1(9Z)), PE-Cer(d20:1(4E)/14:1(9Z)), PE-Cer(t18:0/16:1(6Z))	SM	C36H73N2O7P	M-H	C36H73N2O7P-H-	36	73	2	7	1	0	0	0	1	0	0	675.507	675.508	-1.62215	69346.9	76020	510885	452774	370201	297098	76826.5	97972.9	16152.3	37132.5	14798.8	35917.1	58672.8	127895	24012.1	15.377	0.00048891	3.3108	0.0033727	infected-control1; infected-control2	tissue
SM(d18:1/14:0)	SM	C37H75N2O6P	M+H	C37H75N2O6P+H+	37	75	2	6	1	0	0	1	0	0	0	675.544	675.544	0.00209772	1.55999e+06	195851	595344	73607.2	46571.7	60973	202819	257257	451162	565210	241402	737881	292601	639849	363233	9.301	0.0036356	2.4394	0.028252	control2-control1; infected-control2	surrounding tissue
PE-Cer(d18:0/17:0), SM(iso-d17:0/15:0), SM(d16:0/16:0), PE-Cer(d16:0/19:0), SM(d20:0/12:0), PE-Cer(d20:0/15:0), PE-Cer(d14:0/21:0), SM(iso-d17:0/15:0), SM(d18:0/14:0), PE-Cer(d18:0/17:0), SM(d14:0/18:0), PE-Cer(d20:0/15:0)	SM	C37H77N2O6P	M-H	C37H77N2O6P-H-	37	77	2	6	1	0	0	0	1	0	0	675.544	675.545	-1.62207	1895.78	1834.08	27427.2	97252.5	64851	36433.4	2463.57	4035.37	1234.12	5061.55	2378.39	2108.6	9937.6	8797.46	656.336	12.926	0.0010151	2.9935	0.0063078	infected-control2	-
PS(P-13:0/16:1(9Z)), PS(P-13:0/16:1(6Z)), PS(O-13:0/16:2(9Z,12Z)), PS(P-15:0/14:1(9Z))	PS	C35H66NO9P	M+H	C35H66NO9P+H+	35	66	1	9	1	0	0	1	0	0	0	676.455	676.455	0.00209489	31676.8	18014	36410.6	22805.1	4601.24	14574.6	481496	225304	1.60177e+06	1.56898e+06	1.57525e+06	1.54178e+06	663878	3.31056e+06	875191	41.832	3.8956e-06	5.4094	0.00022984	infected-control1; infected-control2	cysts
PE(15:0/16:0), PC(14:0/14:0), PE(16:0/15:0)	PC/PE	C36H72NO8P	M+H	C36H72NO8P+H+	36	72	1	8	1	0	0	1	0	0	0	678.507	678.507	0.00208856	302538	14445.5	69017.2	13275.9	22365.6	125550	4.54576e+06	1.97582e+06	6.52458e+06	1.2073e+07	5.22557e+06	9.47332e+06	9.25894e+06	1.2711e+07	1.96432e+06	54.036	9.9639e-07	6.0016	8.3539e-05	infected-control1; infected-control2	cysts		yes
PA(15:0/20:4(5Z,8Z,11Z,14Z)), PA(20:4(5Z,8Z,11Z,14Z)/15:0)	PA	C38H67O8P	M-H	C38H67O8P-H-	38	67	0	8	1	0	0	0	1	0	0	681.449	681.45	-1.60801	1910.68	3463.28	17820.4	45925.5	46926.4	19592.2	10234.3	11826.2	3914.39	18624.1	1511.33	10455.5	8597.81	6726.89	2858.2	9.965	0.0028177	2.5501	0.014382	infected-control2	-
PA(14:0/18:2(9Z,12Z)), PA(18:1(9Z)/14:1(9Z)), PA(18:2(9Z,12Z)/14:0)	PA	C35H65O8P	M+K	C35H65O8P+K+	35	65	0	8	1	0	0	0	0	0	1	683.405	683.405	0.00235161	22062.1	1533.54	792.205	1156.13	882.232	11258.4	199972	121679	742740	395841	796982	1.36857e+06	296651	1.15467e+06	337072	30.048	2.1264e-05	4.6724	0.00060489	infected-control1; infected-control2	cysts
PA(22:3(10Z,13Z,16Z)/13:0), PA(17:0/18:3(6Z,9Z,12Z)), PA(15:0/20:3(8Z,11Z,14Z)), PA(13:0/22:3(10Z,13Z,16Z)), PA(22:3(10Z,13Z,16Z)/13:0), PA(15:0/20:3(11Z,14Z,17Z)), PA(17:0/18:3(6Z,9Z,12Z)), PA(13:0/22:3(10Z,13Z,16Z)), PA(20:3(11Z,14Z,17Z)/15:0), PA(18:3(6Z,9Z,12Z)/17:0), PA(15:0/20:3(8Z,11Z,14Z)), PA(18:3(9Z,12Z,15Z)/17:0), PA(17:0/18:3(9Z,12Z,15Z)), PA(15:0/20:3(11Z,14Z,17Z)), PA(20:3(11Z,14Z,1…	PA	C38H69O8P	M-H	C38H69O8P-H-	38	69	0	8	1	0	0	0	1	0	0	683.465	683.466	-1.60327	49077.7	92313.1	305422	1.11199e+06	1.30092e+06	656475	159225	310406	91792.7	441520	23461.1	299944	231319	136104	49596	10.843	0.0020437	2.6896	0.011017	control2-control1; infected-control2	tissue
PA(P-13:0/22:6(4Z,7Z,10Z,13Z,16Z,19Z))	PA	C38H63O7P	M+Na	C38H63O7P+Na+	38	63	0	7	1	0	0	0	0	1	0	685.42	685.42	0.00206749	12036.6	11377.4	23816.1	10467.6	7551.36	21818.8	1.65041e+06	807731	5.40582e+06	2.88131e+06	4.49408e+06	4.73196e+06	1.88035e+06	6.08152e+06	1.43639e+06	130.27	7.2856e-09	8.1375	3.9349e-06	infected-control1; infected-control2	cysts
PA(18:0/14:1(9Z)), PA(16:1(9Z)/16:0), PA(18:1(9Z)/14:0)	PA	C35H67O8P	M+K	C35H67O8P+K+	35	67	0	8	1	0	0	0	0	0	1	685.421	685.421	0.00234469	12036.6	11450.4	23816.1	10524.3	7551.36	21818.8	1.6505e+06	807823	5.40582e+06	2.88124e+06	4.494e+06	4.73196e+06	1.88028e+06	6.0816e+06	1.43646e+06	129.89	7.4104e-09	8.1302	3.9349e-06	infected-control1; infected-control2	cysts		yes
PG(P-13:0/18:3(6Z,9Z,12Z)), PG(O-13:0/18:4(6Z,9Z,12Z,15Z)), PG(P-13:0/18:3(9Z,12Z,15Z))	PG	C37H67O9P	M-H	C37H67O9P-H-	37	67	0	9	1	0	0	0	1	0	0	685.444	685.445	-1.59864	2653.3	2795.24	65374.2	104207	56032.7	40605.4	11545.9	10735.9	3412.99	19581.2	2178.07	10581.7	7033.29	3293.45	1611.6	9.8279	0.0029673	2.5276	0.015002	infected-control2	-
PA(17:0/18:2(9Z,11E)), PA(16:2(9Z,12Z)/19:0), PA(19:0/16:2(9Z,12Z)), PA(15:0/20:2(11Z,14Z)), PA(22:2(13Z,16Z)/13:0), PA(18:2(9Z,12Z)/17:0), PA(15:0/20:2(11Z,14Z)), PA(13:0/22:2(13Z,16Z)), PA(20:2(11Z,14Z)/15:0), PA(17:0/18:2(9Z,11E)), PA(18:2(9Z,11E)/17:0), PA(17:0/18:2(9Z,12Z)), PA(18:2(9Z,12Z)/17:0), PA(18:2(9Z,11E)/17:0), PA(13:0/22:2(13Z,16Z)), PA(20:2(11Z,14Z)/15:0), PA(17:0/18:2(9Z,12Z)), P…	PA	C38H71O8P	M-H	C38H71O8P-H-	38	71	0	8	1	0	0	0	1	0	0	685.48	685.481	-1.59855	355180	798488	2.67823e+06	6.714e+06	7.03477e+06	4.82124e+06	2.32841e+06	3.57523e+06	1.40901e+06	5.08507e+06	648247	4.4251e+06	4.58949e+06	2.6032e+06	1.20581e+06	6.5603	0.011882	1.9251	0.03785	control2-control1; infected-control2	tissue		yes
DG(22:6(4Z,7Z,10Z,13Z,16Z,19Z)/20:5(5Z,8Z,11Z,14Z,17Z)/0:0), DG(20:5(5Z,8Z,11Z,14Z,17Z)/0:0/22:6(4Z,7Z,10Z,13Z,16Z,19Z)), DG(0:0/22:6(4Z,7Z,10Z,13Z,16Z,19Z)/20:5(5Z,8Z,11Z,14Z,17Z)), DG(20:5(5Z,8Z,11Z,14Z,17Z)/22:6(4Z,7Z,10Z,13Z,16Z,19Z)/0:0), DG(22:6(4Z,7Z,10Z,13Z,16Z,19Z)/0:0/20:5(5Z,8Z,11Z,14Z,17Z)), DG(0:0/20:5(5Z,8Z,11Z,14Z,17Z)/22:6(4Z,7Z,10Z,13Z,16Z,19Z))	DG	C45H66O5	M-H	C45H66O5-H-	45	66	0	5	0	0	0	0	1	0	0	685.483	685.484	-1.60059	351337	796937	2.67723e+06	6.71273e+06	7.03222e+06	4.81917e+06	2.32728e+06	3.57325e+06	1.40323e+06	5.08477e+06	646131	4.42327e+06	4.58864e+06	2.60134e+06	1.2041e+06	6.5996	0.011662	1.9332	0.03767	control2-control1; infected-control2	tissue
Cer(d18:1/24:1(15Z))	Cer	C42H81NO3	M+K	C42H81NO3+K+	42	81	1	3	0	0	0	0	0	0	1	686.585	686.585	0.000301638	704.303	1201.79	632.785	901.39	399.203	655.886	1589.85	8764.48	18475.1	9228.37	13610.6	11618.4	2290.18	11578.6	13561.6	7.5579	0.007512	2.1242	0.046685	infected-control1; infected-control2	-
PG(P-18:2(9Z,12Z)/13:0), PG(P-18:2(9Z,12Z)/13:0), PG(O-13:0/18:3(6Z,9Z,12Z)), PG(O-13:0/18:3(9Z,12Z,15Z)), PG(P-13:0/18:2(9Z,12Z)), PG(P-13:0/18:2(9Z,11E)), PG(P-15:0/16:2(9Z,12Z))	PG	C37H69O9P	M-H	C37H69O9P-H-	37	69	0	9	1	0	0	0	1	0	0	687.46	687.461	-1.59395	7624.77	28918.5	371383	854383	494001	381416	169352	134798	48214.1	382509	40842.3	141307	119022	52803.5	30149.9	6.2652	0.013704	1.8631	0.041803	control2-control1; infected-control2	tissue
PA(16:1(6Z)/19:0), PA(18:1(6Z)/17:0), PA(13:0/22:1(13Z)), PA(22:1(13Z)/13:0), PA(18:1(11E)/17:0), PA(13:0/22:1(13Z)), PA(17:0/18:1(9Z)), PA(15:0/20:1(11Z)), PA(18:1(9Z)/17:0), PA(17:0/18:1(9Z)), PA(18:1(11E)/17:0), PA(20:1(11Z)/15:0), PA(20:1(11Z)/15:0), PA(14:1(9Z)/21:0), PA(18:1(6Z)/17:0), PA(18:1(9Z)/17:0), PA(16:1(9Z)/19:0), PA(17:0/18:1(11E)), PA(17:0/18:1(11Z)), PA(15:0/20:1(11Z)), PA(19:0/…	PA	C38H73O8P	M-H	C38H73O8P-H-	38	73	0	8	1	0	0	0	1	0	0	687.496	687.497	-1.59387	105890	487636	2.31187e+06	3.58731e+06	3.70075e+06	2.95268e+06	3.27792e+06	3.91548e+06	1.69018e+06	6.31982e+06	1.04663e+06	4.5019e+06	5.19276e+06	2.72721e+06	1.21618e+06	14.237	0.00067923	3.168	0.0044951	control2-control1; infected-control1	higher in walls
DG(20:4(8Z,11Z,14Z,17Z)/22:6(4Z,7Z,10Z,13Z,16Z,19Z)/0:0), DG(22:6(4Z,7Z,10Z,13Z,16Z,19Z)/20:4(5Z,8Z,11Z,14Z)/0:0), DG(0:0/22:5(7Z,10Z,13Z,16Z,19Z)/20:5(5Z,8Z,11Z,14Z,17Z)), DG(22:5(7Z,10Z,13Z,16Z,19Z)/20:5(5Z,8Z,11Z,14Z,17Z)/0:0), DG(20:4(8Z,11Z,14Z,17Z)/0:0/22:6(4Z,7Z,10Z,13Z,16Z,19Z)), DG(22:5(4Z,7Z,10Z,13Z,16Z)/20:5(5Z,8Z,11Z,14Z,17Z)/0:0), DG(20:5(5Z,8Z,11Z,14Z,17Z)/0:0/22:5(7Z,10Z,13Z,16Z,19…	DG	C45H68O5	M-H	C45H68O5-H-	45	68	0	5	0	0	0	0	1	0	0	687.498	687.499	-1.5959	103870	486757	2.31136e+06	3.58604e+06	3.69489e+06	2.95172e+06	3.27743e+06	3.91404e+06	1.68505e+06	6.31967e+06	1.04505e+06	4.50113e+06	5.19243e+06	2.72616e+06	1.21511e+06	14.179	0.00069098	3.1605	0.0045359	control2-control1; infected-control1	higher in walls
PC(15:0/14:1(9Z)), PC(14:1(9Z)/15:0), PE(18:0/14:1(9Z)), PE(14:1(9Z)/18:0), PE(16:0/16:1(9Z)), PE(16:1(9Z)/16:0), PE(14:0/18:1(9Z)), PE(18:1(9Z)/14:0)	PC/PE	C37H72NO8P	M-H	C37H72NO8P-H-	37	72	1	8	1	0	0	0	1	0	0	688.491	688.492	-1.59156	175801	145074	198055	1.439e+06	1.65771e+06	686022	2.75353e+06	2.77162e+06	2.26406e+06	1.06886e+07	2.13033e+06	4.88474e+06	6.54131e+06	4.50056e+06	2.19657e+06	26.912	3.6711e-05	4.4352	0.00035156	infected-control1; infected-control2	cysts		yes
CE(18:1(11Z)), CHOLESTERYL OLEATE, CE(18:1(9Z))	cholesterol	C45H78O2	M+K	C45H78O2+K+	45	78	0	2	0	0	0	0	0	0	1	689.563	689.563	0.000300335	63739.1	15832.9	43229.7	8144.96	10429.3	13405.6	63388.1	79227.8	442922	404765	228916	239083	45943.6	379013	108036	11.772	0.001481	2.8295	0.013833	infected-control1; infected-control2	cysts
PC(15:0/14:1(9Z)), PC(14:1(9Z)/15:0), PE(18:0/14:1(9Z)), PE(14:1(9Z)/18:0), PE(16:0/16:1(9Z)), PE(16:1(9Z)/16:0), PE(14:0/18:1(9Z)), PE(18:1(9Z)/14:0)	PC/PE	C37H72NO8P	M+H	C37H72NO8P+H+	37	72	1	8	1	0	0	1	0	0	0	690.507	690.507	0.00205226	41429.6	1609.68	1367.74	1189.51	581.791	13154.8	38628.6	17158	86870.8	176425	105792	105332	98086.8	137773	33589.3	8.8302	0.0043856	2.358	0.032646	infected-control1; infected-control2	cysts
PC(10:0/19:0), PC(19:0/10:0), PE(15:0/17:0), PE(22:0/10:0), PE(2:0/30:0), PC(8:0/21:0), PE(17:0/15:0), PC(14:0/15:0), PE(19:0/13:0), PE(8:0/24:0), PC(26:0/3:0), PE(10:0/22:0), PE(20:0/12:0), PE(28:0/4:0), PC(13:0/16:0), PC(21:0/8:0), PE(30:0/2:0), PE(16:0/16:0), PE(12:0/20:0), PE(13:0/19:0), PC(13:0/16:0), PE(17:0/15:0), PE(19:0/13:0), PC(16:0/13:0), PE(15:0/17:0), PE(17:0/15:0), PE(18:0/14:0), P…	PC/PE	C37H74NO8P	M-H	C37H74NO8P-H-	37	74	1	8	1	0	0	0	1	0	0	690.507	690.508	-1.58692	57419.3	96589.9	1.03126e+06	1.15882e+06	1.14024e+06	954438	6.70665e+06	5.95545e+06	6.47808e+06	2.27315e+07	6.33934e+06	7.66832e+06	1.14077e+07	7.85327e+06	3.33967e+06	62.239	4.6207e-07	6.3353	6.9652e-06	infected-control1; infected-control2	higher in walls		yes
PS(14:1(9Z)/15:0), PS(15:0/14:1(9Z))	PS	C35H66NO10P	M+H	C35H66NO10P+H+	35	66	1	10	1	0	0	1	0	0	0	692.45	692.45	0.0020465	3044.52	1320.96	2608.55	2730.19	704.017	1584.76	50574.5	24836.6	205174	151337	197067	384898	40498.5	536217	99180.7	34.471	1.0619e-05	4.9739	0.00041257	infected-control1; infected-control2	cysts
PC(15:0/14:0), PC(14:0/15:0), PE(18:0/14:0), PE(16:0/16:0), PE(14:0/18:0)	PC/PE	C37H74NO8P	M+H	C37H74NO8P+H+	37	74	1	8	1	0	0	1	0	0	0	692.522	692.522	0.00204629	21177.1	1544.14	5032.63	954.274	1263.1	10632.4	228251	75683.1	296898	303543	280300	352952	184434	482803	57568.6	33.546	1.2199e-05	4.9137	0.00044138	infected-control1; infected-control2	cysts		yes
PA(16:1(6Z)/18:1(11E)), PA(16:1(6Z)/18:1(6Z)), PA(18:1(6Z)/16:1(6Z)), PA(18:1(9Z)/16:1(6Z)), PA(18:2(9Z,12Z)/16:0), PA(16:1(6Z)/18:1(9Z)), PA(18:1(6Z)/16:1(9Z)), PA(18:2(9Z,11E)/16:0), PA(18:1(11E)/16:1(6Z)), PA(16:0/18:2(9Z,11E)), PA(20:1(11Z)/14:1(9Z)), PA(16:1(9Z)/18:1(6Z)), PA(18:1(9Z)/16:1(9Z)), PA(12:0/22:2(13Z,16Z)), PA(18:1(11E)/16:1(9Z)), PA(20:2(11Z,14Z)/14:0), PA(18:1(11Z)/16:1(6Z)), P…	PA	C37H69O8P	M+Na	C37H69O8P+Na+	37	69	0	8	1	0	0	0	0	1	0	695.462	695.462	0.00203764	293562	8576.36	32532.2	8786.42	9686.77	158129	701973	522649	2.55911e+06	1.27602e+06	2.12387e+06	2.06692e+06	892071	3.31288e+06	548108	16.158	0.00039421	3.4043	0.0047216	infected-control1; infected-control2	cysts		yes
PA(16:0/20:5(5Z,8Z,11Z,14Z,17Z)), PA(16:1(9Z)/20:4(5Z,8Z,11Z,14Z)), PA(14:1(9Z)/22:4(7Z,10Z,13Z,16Z)), PA(22:4(7Z,10Z,13Z,16Z)/14:1(9Z)), PA(20:5(5Z,8Z,11Z,14Z,17Z)/16:0), PA(18:2(9Z,12Z)/18:3(6Z,9Z,12Z)), PA(18:2(9Z,12Z)/18:3(9Z,12Z,15Z)), PA(18:1(9Z)/18:4(6Z,9Z,12Z,15Z)), PA(18:3(9Z,12Z,15Z)/18:2(9Z,12Z)), PA(18:4(6Z,9Z,12Z,15Z)/18:1(9Z)), PA(20:4(5Z,8Z,11Z,14Z)/16:1(9Z)), PA(18:3(6Z,9Z,12Z)/18…	PA	C39H67O8P	M+H	C39H67O8P+H+	39	67	0	8	1	0	0	1	0	0	0	695.465	695.465	0.00203763	272567	7483.95	28623.7	9420.55	9107.76	144646	671098	496415	2.47407e+06	1.24375e+06	1.96386e+06	1.9821e+06	852366	3.28966e+06	496375	16.421	0.00036728	3.435	0.0044324	infected-control1; infected-control2	cysts
PA(16:0/20:4(5Z,8Z,11Z,14Z)), PA(18:1(9Z)/18:3(6Z,9Z,12Z)), PA(10:0/26:4(11Z,14Z,17Z,20Z)), PA(20:3(11Z,14Z,17Z)/16:1(6Z)), PA(16:1(6Z)/20:3(11Z,14Z,17Z)), PA(20:3(8Z,11Z,14Z)/16:1(6Z)), PA(16:1(9Z)/20:3(11Z,14Z,17Z)), PA(18:1(6Z)/18:3(9Z,12Z,15Z)), PA(6:0/30:4(15Z,18Z,21Z,24Z)), PA(18:1(11E)/18:3(9Z,12Z,15Z)), PA(22:3(10Z,13Z,16Z)/14:1(9Z)), PA(20:3(11Z,14Z,17Z)/16:1(9Z)), PA(34:4(19Z,22Z,25Z,28…	PA	C39H69O8P	M-H	C39H69O8P-H-	39	69	0	8	1	0	0	0	1	0	0	695.465	695.466	-1.5756	458266	1.13301e+06	3.7246e+06	7.23026e+06	7.96182e+06	5.03884e+06	2.78097e+06	3.39229e+06	1.05635e+06	3.79444e+06	573323	3.0217e+06	2.464e+06	1.45442e+06	514291	7.4782	0.0077824	2.1089	0.028926	infected-control2	surrounding tissue
PS(6:0/24:4(9Z,12Z,15Z,18Z)), PS(18:4(6Z,9Z,12Z,15Z)/12:0), PS(2:0/28:4(13Z,16Z,19Z,22Z)), PS(8:0/22:4(7Z,10Z,13Z,16Z)), PS(24:4(9Z,12Z,15Z,18Z)/6:0), PS(28:4(13Z,16Z,19Z,22Z)/2:0), PS(22:4(7Z,10Z,13Z,16Z)/8:0), PS(12:0/18:4(6Z,9Z,12Z,15Z)), PS(20:4(5Z,8Z,11Z,14Z)/10:0), PS(4:0/26:4(11Z,14Z,17Z,20Z)), PS(10:0/20:4(5Z,8Z,11Z,14Z)), PS(10:0/20:4(8Z,11Z,14Z,17Z)), PS(20:4(8Z,11Z,14Z,17Z)/10:0), PS(2…	PS	C36H62NO10P	M-H	C36H62NO10P-H-	36	62	1	10	1	0	0	0	1	0	0	698.403	698.404	-1.56898	2817.02	4997.9	105285	64799.7	8476.89	41816.8	249996	182274	73723	70684.9	20294.4	525471	204649	116992	215907	7.7889	0.0067877	2.1683	0.026821	infected-control1; infected-control2	cysts
PS(P-13:0/16:1(9Z)), PS(P-13:0/16:1(6Z)), PS(O-13:0/16:2(9Z,12Z)), PS(P-15:0/14:1(9Z))	PS	C35H66NO9P	M+Na	C35H66NO9P+Na+	35	66	1	9	1	0	0	0	0	1	0	698.437	698.437	0.00202896	30829.6	51914.6	34251.9	45067	3675.41	97270.8	507766	452003	3.13925e+06	1.24116e+06	3.04456e+06	2.12981e+06	385580	4.96841e+06	1.48697e+06	13.611	0.00082018	3.0861	0.0085957	infected-control1; infected-control2	higher in cysts
PC(P-18:2(9Z,12Z)/13:0), PE(P-18:1(11Z)/16:1(6Z)), PE(O-14:0/20:3(11Z,14Z,17Z)), PE(P-18:0/16:2(9Z,12Z)), PE(O-18:2(9Z,12Z)/16:1(6Z)), PE(O-18:2(9Z,12Z)/16:1(9Z)), PE(O-14:0/20:3(8Z,11Z,14Z)), PC(O-13:0/18:3(9Z,12Z,15Z)), PC(P-13:0/18:2(9Z,11E)), PE(P-16:0/18:2(9Z,12Z)), PE(P-14:0/20:2(11Z,14Z)), PE(P-20:1(11Z)/14:1(9Z)), PC(O-13:0/18:3(6Z,9Z,12Z)), PE(O-18:1(13Z)/16:2(9Z,12Z)), PE(O-18:1(9Z)/16:…	PC/PE	C39H74NO7P	M-H	C39H74NO7P-H-	39	74	1	7	1	0	0	0	1	0	0	698.512	698.513	-1.56873	55122.9	284174	894830	2.10982e+06	4.06165e+06	1.55377e+06	969759	2.70933e+06	1.21743e+06	4.72349e+06	768202	3.80666e+06	4.22858e+06	2.27538e+06	751975	12.276	0.0012522	2.9023	0.0074399	control2-control1; infected-control1	surrounding tissue
PIP3[3,4,5](3:0/4:0), PIP3[3,4,5](4:0/3:0)	PIP	C16H32O22P4	M-H	C16H32O22P4-H-	16	32	0	22	4	0	0	0	1	0	0	699.025	699.026	-1.56157	368.904	20971.3	29662	159.6	327.309	195.481	13382.1	3118.48	6357.58	209.66	1864.97	2067.45	6363.91	2814.24	38807.7	7.5912	0.0074022	2.1306	0.028101	control2-control1; infected-control2	-
DG(18:4(6Z,9Z,12Z,15Z)/22:6(4Z,7Z,10Z,13Z,16Z,19Z)/0:0), DG(20:5(5Z,8Z,11Z,14Z,17Z)/20:5(5Z,8Z,11Z,14Z,17Z)/0:0)	DG	C43H64O5	M+K	C43H64O5+K+	43	64	0	5	0	0	0	0	0	0	1	699.439	699.439	0.000296094	13457.3	8489.3	20205	5476.29	2151.39	17903.2	109750	90388.1	932492	262581	938192	524892	55072.7	1.53158e+06	418995	14.598	0.00061093	3.214	0.0069022	infected-control1; infected-control2	cysts
PC(10:0/18:0), PC(13:0/15:0), PC(4:0/24:0), PC(2:0/26:0), PE(13:0/18:0), PC(22:0/6:0), PC(13:0/15:0), PC(15:0/13:0), PC(15:0/13:0), PC(26:0/2:0), PE(10:0/21:0), PE(13:0/18:0), PC(16:0/12:0), PC(12:0/16:0), PC(13:0/15:0), PE(15:0/16:0), PE(16:0/15:0), PE(3:0/28:0), PE(21:0/10:0), PE(18:0/13:0), PS(P-30:0/0:0), PC(14:0/14:0), PE(14:0/17:0), PC(6:0/22:0), PE(28:0/3:0), PE(14:0/17:0), PC(20:0/8:0), P…	PC/PE	C36H72NO8P	M+Na	C36H72NO8P+Na+	36	72	1	8	1	0	0	0	0	1	0	700.489	700.489	0.00202302	271209	29040.7	58521.6	17345.6	17925.2	166101	3.35693e+06	2.41257e+06	9.12517e+06	5.6801e+06	7.71896e+06	7.3586e+06	3.38724e+06	1.3887e+07	2.60451e+06	44.852	2.6982e-06	5.5689	0.00018871	infected-control1; infected-control2	cysts		yes
PE(15:0/18:3(9Z,12Z,15Z)), PE(15:0/18:3(6Z,9Z,12Z)), PE(18:3(6Z,9Z,12Z)/15:0), PE(18:3(9Z,12Z,15Z)/15:0)	PE	C38H70NO8P	M+H	C38H70NO8P+H+	38	70	1	8	1	0	0	1	0	0	0	700.491	700.491	0.00202301	261833	25218.9	55060.6	14652.5	16731.3	158340	3.31948e+06	2.38428e+06	9.02694e+06	5.63764e+06	7.427e+06	7.24992e+06	3.2908e+06	1.38648e+07	2.48118e+06	44.769	2.7246e-06	5.5647	0.00018871	infected-control1; infected-control2	cysts
PC(16:1(9Z)/14:1(9Z)), PE(15:0/18:2(9Z,12Z)), PC(14:1(9Z)/16:1(9Z)), PE(18:2(9Z,12Z)/15:0)	PC/PE	C38H72NO8P	M-H	C38H72NO8P-H-	38	72	1	8	1	0	0	0	1	0	0	700.491	700.492	-1.5643	26186.7	34987	137411	575087	638800	266213	310514	362442	134104	744488	74445.1	451077	501975	366920	107218	7.5841	0.0074254	2.1293	0.028101	control2-control1; infected-control1	tissue
PE(P-18:1(9Z)/16:0), PE(P-18:1(11Z)/16:0), PE(P-18:0/16:1(9Z)), PC(P-13:0/18:1(9Z)), PC(P-15:0/16:1(6Z)), PE(P-14:0/20:1(11Z)), PC(O-15:0/16:2(9Z,12Z)), PE(O-16:0/18:2(9Z,12Z)), PE(O-20:1(11Z)/14:1(9Z)), PC(P-13:0/18:1(6Z)), PE(P-16:0/18:1(11Z)), PE(O-18:1(11Z)/16:1(9Z)), PE(O-16:0/18:2(9Z,11E)), PE(P-16:0/18:1(11E)), PC(P-18:1(11Z)/13:0), PC(P-18:1(11Z)/13:0), PC(P-17:0/14:1(9Z)), PC(P-18:1(13Z)…	PC/PE	C39H76NO7P	M-H	C39H76NO7P-H-	39	76	1	7	1	0	0	0	1	0	0	700.528	700.529	-1.56422	49905	486073	1.26269e+06	2.71147e+06	5.45458e+06	2.47253e+06	4.35947e+06	4.34102e+06	2.56275e+06	8.16257e+06	1.80092e+06	4.41159e+06	6.5696e+06	4.53421e+06	1.13004e+06	21.598	0.0001056	3.9763	0.00091448	control2-control1; infected-control1	surrounding tissue
PG(18:4(6Z,9Z,12Z,15Z)/13:0), PG(13:0/18:4(6Z,9Z,12Z,15Z))	PG	C37H65O10P	M+H	C37H65O10P+H+	37	65	0	10	1	0	0	1	0	0	0	701.439	701.439	0.00202028	6482.74	60398.8	5392.92	4285.27	33585.7	3112.67	1555.44	1250.89	3286.75	1725.89	2391.26	1479.35	1676.29	3912.94	2355.61	9.0272	0.0040516	2.3924	0.030978	infected-control1; infected-control2	-
2-demethylmenaquinone-8	other	C50H70O2	M-H	C50H70O2-H-	50	70	0	2	0	0	0	0	1	0	0	701.529	701.53	-1.56398	7816.19	84332.5	279091	783483	1.94349e+06	668869	1.47499e+06	1.54625e+06	745551	3.23011e+06	509628	1.53306e+06	2.53122e+06	1.61387e+06	293620	22.342	9.0012e-05	4.0457	0.00078784	control2-control1; infected-control1	surrounding tissue
SM(d16:0/18:1(11E)), SM(d16:0/18:1(6Z)), SM(d16:0/18:1(9Z)), SM(d16:1(4E)/18:0), SM(d18:0/16:1(9Z)), SM(d16:0/18:1(11Z)), PE-Cer(d16:1(4E)/21:0), SM(iso-d17:1(4E)/17:0), SM(d18:1(4E)/16:0), PE-Cer(d14:1(4E)/23:0), SM(d14:1(4E)/20:0), SM(iso-d17:1(4E)/17:0), SM(d20:1(4E)/14:0), SM(d14:0/20:1(11Z)), SM(d18:0/16:1(6Z)), PE-Cer(d18:1(4E)/19:0), SM(d20:0/14:1(9Z))	SM	C39H79N2O6P	M-H	C39H79N2O6P-H-	39	79	2	6	1	0	0	0	1	0	0	701.559	701.56	-1.56192	894976	2.11623e+06	8.4489e+06	8.78309e+06	7.95756e+06	8.53256e+06	2.92877e+06	2.81611e+06	966465	2.32717e+06	1.10499e+06	2.18547e+06	2.10613e+06	1.52495e+06	449944	16.266	0.00038288	3.4169	0.0027827	infected-control1; infected-control2	surrounding tissue
PE(15:0/15:0), PE(14:0/16:0), PE(16:0/14:0)	PE	C35H70NO8P	M+K	C35H70NO8P+K+	35	70	1	8	1	0	0	0	0	0	1	702.447	702.447	0.00228786	1246.63	759.36	933.373	1648.15	600.902	2066.27	34436	11301.1	99550.2	34970.5	65478.8	66881.1	14240.2	126513	17970.5	29.921	2.1718e-05	4.6632	0.00060697	infected-control1; infected-control2	cysts
Cer(d18:0/26:0)	Cer	C44H89NO3	M+Na	C44H89NO3+Na+	44	89	1	3	0	0	0	0	0	1	0	702.673	702.673	2.43369e-05	906.738	2006.7	468.334	974.959	360.055	723.05	36998	9432.92	80697.8	101783	58386.1	116670	43367.1	104045	14833.6	33.298	1.2667e-05	4.8973	0.00044138	infected-control1; infected-control2	cysts
PIP[4](16:2(9Z,12Z)/3:0), PIP[4](3:0/16:2(9Z,12Z)), PIP[3](16:2(9Z,12Z)/3:0), PIP[5](16:2(9Z,12Z)/3:0), PIP[5](3:0/16:2(9Z,12Z)), PIP[3](3:0/16:2(9Z,12Z))	PIP	C28H50O16P2	M-H	C28H50O16P2-H-	28	50	0	16	2	0	0	0	1	0	0	703.249	703.25	-1.55617	971.206	4286.82	6170.79	3362.15	3052.31	2704.36	3927.05	2863.34	1811.44	1563.51	1385.62	2350.17	3047.35	1647.44	3426.84	6.8589	0.01032	1.9863	0.035018	control2-control1; infected-control1	-
Lysobisphosphatidate (18:2(9Z,11E)/0:0/13:0/0:0), PG(16:2(9Z,12Z)/15:0), Lysobisphosphatidate (16:2(9Z,12Z)/0:0/15:0/0:0), Lysobisphosphatidate (18:2(9Z,11E)/0:0/13:0/0:0), PG(16:2(9Z,12Z)/15:0), PG(13:0/18:2(9Z,12Z)), PG(15:0/16:2(9Z,12Z)), Lysobisphosphatidate (18:2(9Z,12Z)/0:0/13:0/0:0), PG(13:0/18:2(9Z,12Z)), PG(18:2(9Z,11E)/13:0), PG(13:0/18:2(9Z,11E)), Lysobisphosphatidate (16:2(9Z,12Z)/0:0…	PG	C37H69O10P	M-H	C37H69O10P-H-	37	69	0	10	1	0	0	0	1	0	0	703.454	703.456	-1.55771	1944	3398.24	77573.2	239253	77157.4	60324.7	10107.2	13133.8	5483.65	23039.6	4120.51	9014.48	11295	2688.98	3015.6	12.116	0.0013198	2.8795	0.0076192	control2-control1; infected-control2	-
SM(iso-t17:0/16:1(6Z)), PE-Cer(t18:0/18:1(11E)), PE-Cer(t18:0/18:1(11Z)), PE-Cer(d20:1(4E)/16:1(9Z)), SM(iso-t17:0/16:1(9Z)), PE-Cer(t18:0/18:1(9Z)), PE-Cer(t18:0/18:1(6Z)), PE-Cer(d20:1(4E)/16:1(6Z))	SM	C38H77N2O7P	M-H	C38H77N2O7P-H-	38	77	2	7	1	0	0	0	1	0	0	703.538	703.54	-1.55752	411514	401971	3.42482e+06	3.58996e+06	3.43811e+06	3.56781e+06	667745	1.00534e+06	324944	1.41915e+06	597355	620778	1.2559e+06	790120	164281	7.3909	0.0080917	2.092	0.029939	infected-control2	surrounding tissue
PE(15:0/18:1(9Z)), PE(18:1(9Z)/15:0), PC(14:1(9Z)/16:0), PC(16:0/14:1(9Z)), PC(14:0/16:1(9Z)), PC(16:1(9Z)/14:0), PE(15:0/18:1(11Z))	PC/PE	C38H74NO8P	M+H	C38H74NO8P+H+	38	74	1	8	1	0	0	1	0	0	0	704.522	704.522	0.00201143	312195	5303	9343.12	3100.21	6620.71	98464.2	1.49579e+06	738519	2.79472e+06	5.95435e+06	2.64732e+06	6.52966e+06	4.73862e+06	6.02454e+06	1.25126e+06	24.725	5.5457e-05	4.256	0.0010908	infected-control1; infected-control2	cysts		yes
SM(t18:0/15:0), SM(t14:0/19:0), SM(iso-t17:0/16:0), SM(t20:0/13:0), SM(t16:0/17:0), SM(t20:0/13:0), PE-Cer(t18:0/18:0), SM(t18:0/15:0), SM(t16:0/17:0), PE-Cer(d20:1(4E)/16:0)	SM	C38H79N2O7P	M-H	C38H79N2O7P-H-	38	79	2	7	1	0	0	0	1	0	0	705.554	705.555	-1.55307	4121.93	4929.37	72475.4	172189	150949	155918	6169.79	15597	6468.69	38840.2	11712.6	10547.5	32469.4	15037.2	1052.57	8.1422	0.0058317	2.2342	0.024303	infected-control2	tissue
PE(18:0/15:0), PE-NMe(16:0/16:0), PC(16:0/14:0), PC(15:0/15:0), PE(15:0/18:0), PC(14:0/16:0)	PC/PE	C38H76NO8P	M+H	C38H76NO8P+H+	38	76	1	8	1	0	0	1	0	0	0	706.538	706.538	0.0020057	426614	145059	631554	169467	183903	177830	1.01537e+07	4.27773e+06	1.81774e+07	2.90747e+07	1.24142e+07	1.99743e+07	1.98741e+07	2.83823e+07	4.09894e+06	156.6	2.5241e-09	8.5979	3.9349e-06	infected-control1; infected-control2	higher in cysts		yes
PE(O-13:0/22:5(7Z,10Z,13Z,16Z,19Z)), PC(32:5(17Z,20Z,23Z,26Z,29Z)/0:0), PC(P-14:0/18:4(6Z,9Z,12Z,15Z)), PE(P-15:0/20:4(8Z,11Z,14Z,17Z)), PE(P-17:0/18:4(6Z,9Z,12Z,15Z)), PE(O-15:0/20:5(5Z,8Z,11Z,14Z,17Z)), PE(O-13:0/22:5(4Z,7Z,10Z,13Z,16Z)), PC(0:0/32:5(14Z,17Z,20Z,23Z,26Z)), PC(32:5(14Z,17Z,20Z,23Z,26Z)/0:0), PE(P-13:0/22:4(7Z,10Z,13Z,16Z)), PC(0:0/32:5(17Z,20Z,23Z,26Z,29Z)), PE(P-15:0/20:4(5Z,8Z…	PC/PE	C40H72NO7P	M-H	C40H72NO7P-H-	40	72	1	7	1	0	0	0	1	0	0	708.496	708.497	-1.54662	8568.4	71528.3	217461	583935	1.19466e+06	424394	75813.2	92949	18951.2	101890	10153.7	153086	110003	116469	17271.8	12.195	0.0012858	2.8908	0.0075844	control2-control1; infected-control2	surrounding tissue
PE(16:1(9Z)/18:3(9Z,12Z,15Z)), PE(20:3(8Z,11Z,14Z)/14:1(9Z)), PE(14:1(9Z)/20:3(8Z,11Z,14Z)), PE(16:0/18:4(6Z,9Z,12Z,15Z)), PE(14:0/20:4(5Z,8Z,11Z,14Z)), PE(16:1(9Z)/18:3(6Z,9Z,12Z)), PE(20:4(5Z,8Z,11Z,14Z)/14:0), PE(18:4(6Z,9Z,12Z,15Z)/16:0), PE(18:3(6Z,9Z,12Z)/16:1(9Z)), PE(18:3(9Z,12Z,15Z)/16:1(9Z))	PE	C39H70NO8P	M-H	C39H70NO8P-H-	39	70	1	8	1	0	0	0	1	0	0	710.476	710.477	-1.54231	18595.1	22962.5	57509.4	277703	241382	63564.8	50470.5	48150.4	19569.4	90303.8	10712.5	66673	41846.5	23201.3	10062.4	6.5912	0.011709	1.9315	0.037671	infected-control2	tissue
PA(20:1(11Z)/14:1(9Z)), PA(18:1(9Z)/16:1(9Z)), PA(20:2(11Z,14Z)/14:0), PA(18:2(9Z,12Z)/16:0), PA(16:0/18:2(9Z,12Z)), PA(14:0/20:2(11Z,14Z))	PA	C37H69O8P	M+K	C37H69O8P+K+	37	69	0	8	1	0	0	0	0	0	1	711.436	711.436	0.00225895	433561	39412.7	102462	19763.1	33984.2	285414	1.65203e+06	1.014e+06	5.93619e+06	3.59856e+06	5.18638e+06	6.55888e+06	2.68746e+06	7.58365e+06	1.90707e+06	25.3	4.962e-05	4.3043	0.0010401	infected-control1; infected-control2	cysts
PG(O-13:0/20:4(5Z,8Z,11Z,14Z)), PG(P-15:0/18:3(6Z,9Z,12Z)), PG(P-13:0/20:3(11Z,14Z,17Z)), PG(P-13:0/20:3(8Z,11Z,14Z)), PG(P-15:0/18:3(9Z,12Z,15Z)), PG(O-15:0/18:4(6Z,9Z,12Z,15Z)), PG(O-13:0/20:4(8Z,11Z,14Z,17Z))	PG	C39H71O9P	M-H	C39H71O9P-H-	39	71	0	9	1	0	0	0	1	0	0	713.475	713.476	-1.53583	12571.1	62587.4	562341	1.05719e+06	730223	514129	178318	146556	42690.4	279432	31972.3	135520	97414.8	42846.6	22367.6	10.117	0.0026615	2.5749	0.013799	infected-control2	tissue
PA(17:0/20:2(11Z,14Z)), PA(15:0/22:2(13Z,16Z)), PA(19:0/18:2(9Z,11E)), PA(20:2(11Z,14Z)/17:0), PA(20:2(11Z,14Z)/17:0), PA(15:0/22:2(13Z,16Z)), PA(22:2(13Z,16Z)/15:0), PA(18:2(9Z,11E)/19:0), PA(22:2(13Z,16Z)/15:0), PA(21:0/16:2(9Z,12Z)), PA(16:2(9Z,12Z)/21:0), PA(19:0/18:2(9Z,12Z)), PA(17:0/20:2(11Z,14Z)), PA(18:2(9Z,12Z)/19:0)	PA	C40H75O8P	M-H	C40H75O8P-H-	40	75	0	8	1	0	0	0	1	0	0	713.512	713.513	-1.53575	190592	873458	2.86176e+06	4.67359e+06	4.92387e+06	3.5319e+06	3.72757e+06	3.87652e+06	2.32293e+06	8.56418e+06	1.01467e+06	7.04615e+06	9.57005e+06	4.97326e+06	1.9729e+06	9.0494	0.004016	2.3962	0.018263	infected-control1	higher in cysts
DG(22:5(7Z,10Z,13Z,16Z,19Z)/22:6(4Z,7Z,10Z,13Z,16Z,19Z)/0:0)	DG	C47H70O5	M-H	C47H70O5-H-	47	70	0	5	0	0	0	0	1	0	0	713.514	713.515	-1.53771	185815	871325	2.86041e+06	4.67088e+06	4.90895e+06	3.52846e+06	3.72617e+06	3.87138e+06	2.31533e+06	8.56363e+06	1.01102e+06	7.04253e+06	9.56906e+06	4.97054e+06	1.96985e+06	9.0711	0.0039814	2.4	0.018263	infected-control1	higher in cysts
PS(P-13:0/16:1(9Z)), PS(P-13:0/16:1(6Z)), PS(O-13:0/16:2(9Z,12Z)), PS(P-15:0/14:1(9Z))	PS	C35H66NO9P	M+K	C35H66NO9P+K+	35	66	1	9	1	0	0	0	0	0	1	714.411	714.411	0.00224955	28297.2	80066.8	64447.4	52916.7	7680.01	151076	895104	548404	5.25184e+06	2.58796e+06	5.14977e+06	4.86503e+06	1.01511e+06	8.12436e+06	3.41103e+06	17.552	0.00027335	3.5633	0.0035802	infected-control1; infected-control2	higher in cysts
PS(14:1(9Z)/15:0), PS(15:0/14:1(9Z))	PS	C35H66NO10P	M+Na	C35H66NO10P+Na+	35	66	1	10	1	0	0	0	0	1	0	714.432	714.432	0.00198353	4381.26	7535.49	5466.31	8460.38	1478.1	8628.23	68265.8	82719.4	606970	112376	589762	553546	23305	1.06137e+06	241127	12.017	0.0013638	2.8652	0.012855	infected-control1; infected-control2	cysts
PC(14:1(9Z)/14:0), PC(14:0/14:1(9Z)), PE(16:1(9Z)/15:0), PE(15:0/16:1(9Z))	PC/PE	C36H70NO8P	M+K	C36H70NO8P+K+	36	70	1	8	1	0	0	0	0	0	1	714.447	714.447	0.00224943	16169.4	3136.32	4295.75	2329.16	2393.2	12073.7	85890.5	28562.5	232466	68835	147394	372199	28062.9	296695	166151	13.914	0.00074815	3.126	0.008163	infected-control1; infected-control2	cysts
PE-Cer(d20:0/18:1(9Z)), PE-Cer(d18:1(4E)/20:0), SM(d14:1(4E)/21:0), SM(iso-d17:0/18:1(11Z)), SM(d20:1(4E)/15:0), SM(iso-d17:0/18:1(6Z)), SM(d18:1(4E)/17:0), SM(d20:1(4E)/15:0), SM(d18:1(4E)/17:0), SM(iso-d17:0/18:1(9Z)), PE-Cer(d16:0/22:1(13Z)), PE-Cer(d16:1(4E)/22:0), SM(iso-d17:0/18:1(11E)), SM(d16:1(4E)/19:0), PE-Cer(d20:0/18:1(6Z)), SM(iso-d17:1(4E)/18:0), PE-Cer(d20:0/18:1(11E)), PE-Cer(d18:…	SM	C40H81N2O6P	M-H	C40H81N2O6P-H-	40	81	2	6	1	0	0	0	1	0	0	715.575	715.576	-1.53132	1.84688e+06	4.2638e+06	1.53182e+07	2.1999e+07	1.94094e+07	2.18885e+07	1.0897e+07	8.51972e+06	3.77445e+06	5.99534e+06	3.45845e+06	5.19785e+06	5.1776e+06	4.96777e+06	2.41191e+06	10.594	0.0022344	2.6508	0.011887	infected-control2	surrounding tissue
PE(34:6(16Z,19Z,22Z,25Z,28Z,31Z)/0:0), PE(0:0/34:6(16Z,19Z,22Z,25Z,28Z,31Z)), PE(P-14:0/20:5(5Z,8Z,11Z,14Z,17Z))	PE	C39H68NO7P	M+Na	C39H68NO7P+Na+	39	68	1	7	1	0	0	0	0	1	0	716.463	716.463	0.00197791	280639	51299.9	80586.8	20765.9	44769.6	242910	6.68694e+06	3.48537e+06	1.78296e+07	1.27396e+07	1.56048e+07	1.91523e+07	8.10153e+06	2.70998e+07	6.73335e+06	64.724	3.7282e-07	6.4285	4.0933e-05	infected-control1; infected-control2	higher in cysts
PE(15:0/16:0), PC(14:0/14:0), PE(16:0/15:0)	PC/PE	C36H72NO8P	M+K	C36H72NO8P+K+	36	72	1	8	1	0	0	0	0	0	1	716.463	716.463	0.0022431	280513	51299.9	80586.8	20704.7	44769.6	242843	6.68694e+06	3.48529e+06	1.78296e+07	1.27396e+07	1.56048e+07	1.91523e+07	8.10153e+06	2.70998e+07	6.73335e+06	64.714	3.7314e-07	6.4281	4.0933e-05	infected-control1; infected-control2	higher in walls
PC(16:1(6Z)/15:0), NAPE (18:1(9Z)/0:0/16:0), PC(18:1(11Z)/13:0), PC(18:1(9Z)/13:0), PC(13:0/18:1(11E)), PE(14:0/20:1(11Z)), PC(15:0/16:1(6Z)), PC(16:1(9Z)/15:0), PE(16:1(6Z)/18:0), PC(13:0/18:1(6Z)), PE(16:0/18:1(9Z)), PC(13:0/18:1(11Z)), PE(16:0/18:1(11E)), PE(18:0/16:1(9Z)), PC(14:1(9Z)/17:0), PC(13:0/18:1(9Z)), PE(18:1(9Z)/16:0), PC(13:0/18:1(9Z)), PC(18:1(11E)/13:0), PC(15:0/16:1(9Z)), PE(16:…	PE	C39H76NO8P	M-H	C39H76NO8P-H-	39	76	1	8	1	0	0	0	1	0	0	716.522	716.524	-1.5293	840125	1.08449e+06	3.7463e+06	9.76592e+06	1.11505e+07	6.77832e+06	1.31398e+07	1.35141e+07	1.15357e+07	4.342e+07	1.02857e+07	1.97928e+07	2.72472e+07	1.70831e+07	7.56771e+06	28.971	2.5509e-05	4.5933	0.00025635	infected-control1; infected-control2	higher in cysts	PE 18:1_16:0	yes
PG(a-13:0/a-17:0), PG(a-13:0/i-17:0), PG(i-12:0/i-18:0), PG(i-13:0/a-17:0), PG(i-13:0/i-17:0), PG(i-14:0/i-16:0)	PG	C36H71O10P	M+Na	C36H71O10P+Na+	36	71	0	10	1	0	0	0	0	1	0	717.468	717.468	0.00197514	79880.3	11079.2	13982.4	4006.01	7358.92	72629.5	2.40001e+06	1.25978e+06	6.44138e+06	4.67238e+06	5.76474e+06	7.03124e+06	2.88904e+06	9.81909e+06	2.42964e+06	56.223	8.0393e-07	6.0948	8.0042e-05	infected-control1; infected-control2	cysts
PC(15:0/16:1(9Z)), PC(16:1(9Z)/15:0), PE(14:1(9Z)/20:0), PE(14:0/20:1(11Z)), PE(18:1(9Z)/16:0), PE(16:0/18:1(11Z)), PE(16:1(9Z)/18:0), PE(18:0/16:1(9Z)), PE(20:1(11Z)/14:0), PE(20:0/14:1(9Z)), PE(16:0/18:1(9Z))	PC/PE	C39H76NO8P	M+H	C39H76NO8P+H+	39	76	1	8	1	0	0	1	0	0	0	718.538	718.538	0.0019722	333774	10534.6	28282.6	7303.96	9598.85	139998	259651	140335	505195	968228	526566	909324	572338	757711	223532	7.7314	0.0069603	2.1574	0.044529	infected-control1; infected-control2	cysts		yes
PC(O-15:0/17:0), PC(O-24:0/8:0), PE(O-15:0/20:0), PC(O-30:0/2:0), PE(O-13:0/22:0), PE(O-16:0/19:0), PC(O-20:0/12:0), PE(O-18:0/17:0), PE(O-17:0/18:0), PE(O-20:0/15:0), PC(O-18:0/14:0), PC(O-15:0/17:0), PC(O-16:0/16:0), PC(O-17:0/15:0), PE(O-20:0/15:0), PE(O-22:0/13:0), PE(O-14:0/21:0), PC(O-17:0/15:0), PC(O-26:0/6:0), PC(O-14:0/18:0), PE(O-22:0/13:0), PC(O-13:0/19:0), PC(O-22:0/10:0), PC(O-28:0/4…	PC/PE	C40H82NO7P	M-H	C40H82NO7P-H-	40	82	1	7	1	0	0	0	1	0	0	718.575	718.576	-1.52493	1585.85	5468.5	6680.42	36446.5	16407.5	15247.6	781.619	4981.78	3009.2	7675.84	1355.4	1499.01	5159.75	3890.23	223.479	6.7038	0.011099	1.9547	0.036579	infected-control2	-
PG(16:1(9Z)/16:0), PG(16:0/16:1(9Z))	PG	C38H73O10P	M-H	C38H73O10P-H-	38	73	0	10	1	0	0	0	1	0	0	719.486	719.487	-1.523	539.933	742.014	3490.15	5850.61	6191.59	4391.05	23490.4	28621.1	16613.8	115515	6218.37	17207.6	26837.8	9536.92	5404.8	20.626	0.00013093	3.883	0.0011219	infected-control1; infected-control2	walls
PA(28:4(13Z,16Z,19Z,22Z)/10:0), PA(20:4(8Z,11Z,14Z,17Z)/18:0), PA(16:1(9Z)/22:3(10Z,13Z,16Z)), PA(16:0/22:4(7Z,10Z,13Z,16Z)), PA(20:3(11Z,14Z,17Z)/18:1(6Z)), PA(36:4(21Z,24Z,27Z,30Z)/2:0), PA(18:1(6Z)/20:3(8Z,11Z,14Z)), PA(10:0/28:4(13Z,16Z,19Z,22Z)), PA(18:0/20:4(5Z,8Z,11Z,14Z)), PA(32:4(17Z,20Z,23Z,26Z)/6:0), PA(18:4(6Z,9Z,12Z,15Z)/20:0), PA(18:3(6Z,9Z,12Z)/20:1(11Z)), PA(18:2(9Z,11E)/20:2(11Z,…	PA	C41H73O8P	M-H	C41H73O8P-H-	41	73	0	8	1	0	0	0	1	0	0	723.496	723.497	-1.51456	1.22226e+06	4.10616e+06	1.09363e+07	1.41637e+07	1.55522e+07	1.1241e+07	6.29905e+06	6.79388e+06	2.81819e+06	8.06702e+06	1.78379e+06	7.14188e+06	6.05708e+06	3.90427e+06	1.79516e+06	15.038	0.00053807	3.2692	0.0036499	infected-control1; infected-control2	surrounding tissue		yes
PE(17:0/18:4(6Z,9Z,12Z,15Z)), PC(30:4(15Z,18Z,21Z,24Z)/2:0), PC(12:0/20:4(5Z,8Z,11Z,14Z)), PC(14:1(9Z)/18:3(9Z,12Z,15Z)), PE(20:4(8Z,11Z,14Z,17Z)/15:0), PC(22:4(7Z,10Z,13Z,16Z)/10:0), PC(14:1(9Z)/18:3(6Z,9Z,12Z)), PC(6:0/26:4(11Z,14Z,17Z,20Z)), PE(15:0/20:4(5Z,8Z,11Z,14Z)), PC(24:4(9Z,12Z,15Z,18Z)/8:0), PE(15:0/20:4(8Z,11Z,14Z,17Z)), PE(15:0/20:4(8Z,11Z,14Z,17Z)), PC(4:0/28:4(13Z,16Z,19Z,22Z)), P…	PC/PE	C40H72NO8P	M-H	C40H72NO8P-H-	40	72	1	8	1	0	0	0	1	0	0	724.491	724.492	-1.51248	6265.01	11511.4	75407.6	203642	197453	91044.4	29739.6	42781.7	6936.8	54572.3	4943.5	39635	24901.8	14405	3539.59	9.7206	0.0030909	2.5099	0.015342	infected-control2	tissue
1-tetradecanyl-2-(8-[3]-ladderane-octanyl)-sn-glycerophosphocholine	other	C42H80NO6P	M-H	C42H80NO6P-H-	42	80	1	6	1	0	0	0	1	0	0	724.564	724.565	-1.51233	20465.8	277944	1.39532e+06	1.98516e+06	2.09575e+06	1.64448e+06	1.63173e+06	1.82363e+06	714686	2.21831e+06	586301	2.01059e+06	1.63651e+06	899952	506735	6.7496	0.010862	1.9641	0.03609	control2-control1; infected-control1	surrounding tissue
PE(15:0/18:1(9Z)), PE(18:1(9Z)/15:0), PC(14:1(9Z)/16:0), PC(16:0/14:1(9Z)), PC(14:0/16:1(9Z)), PC(16:1(9Z)/14:0), PE(15:0/18:1(11Z))	PC/PE	C38H74NO8P	M+Na	C38H74NO8P+Na+	38	74	1	8	1	0	0	0	0	1	0	726.504	726.504	0.00195057	292132	9579.71	14082.5	6682.18	7561.73	138303	1.13626e+06	955518	3.88246e+06	2.77372e+06	3.8816e+06	5.04805e+06	1.72834e+06	6.57362e+06	1.65354e+06	23.085	7.7064e-05	4.1131	0.0013794	infected-control1; infected-control2	cysts	Kadesch: PC	yes
PC(14:1(9Z)/18:3(9Z,12Z,15Z)), PC(18:3(6Z,9Z,12Z)/14:1(9Z)), PC(18:3(9Z,12Z,15Z)/14:1(9Z)), PC(14:1(9Z)/18:3(6Z,9Z,12Z)), PC(14:0/18:4(6Z,9Z,12Z,15Z)), PC(18:4(6Z,9Z,12Z,15Z)/14:0), PE(20:4(5Z,8Z,11Z,14Z)/15:0), PE(15:0/20:4(5Z,8Z,11Z,14Z))	PC/PE	C40H72NO8P	M+H	C40H72NO8P+H+	40	72	1	8	1	0	0	1	0	0	0	726.507	726.507	0.00195057	280138	8081.52	11043.5	5025.43	6706.02	131683	1.11452e+06	942377	3.83647e+06	2.75207e+06	3.75711e+06	4.99531e+06	1.67925e+06	6.55255e+06	1.60084e+06	22.681	8.3815e-05	4.0767	0.0014835	infected-control1; infected-control2	cysts
PC(20:3(8Z,11Z,14Z)/12:0), PE(17:0/18:3(9Z,12Z,15Z)), PC(18:2(9Z,12Z)/14:1(9Z)), PE(15:0/20:3(8Z,11Z,14Z)), PC(16:1(9Z)/16:2(9Z,12Z)), PE(22:3(10Z,13Z,16Z)/13:0), PE(18:3(6Z,9Z,12Z)/17:0), PE(18:3(6Z,9Z,12Z)/17:0), PC(18:3(6Z,9Z,12Z)/14:0), PE(20:3(8Z,11Z,14Z)/15:0), PE(20:3(8Z,11Z,14Z)/15:0), PC(14:0/18:3(6Z,9Z,12Z)), PC(14:0/18:3(9Z,12Z,15Z)), PE(20:3(11Z,14Z,17Z)/15:0), PC(16:1(6Z)/16:2(9Z,12Z…	PC/PE	C40H74NO8P	M-H	C40H74NO8P-H-	40	74	1	8	1	0	0	0	1	0	0	726.507	726.508	-1.50828	56982.5	91928.9	538819	1.64868e+06	1.81953e+06	977239	305315	477962	126974	857251	74852.4	610546	472659	265853	75524	7.7203	0.0069939	2.1553	0.027371	control2-control1; infected-control2	tissue
PC(O-13:0/20:3(11Z,14Z,17Z)), PE(O-16:0/20:3(8Z,11Z,14Z)), PC(P-15:0/18:2(9Z,11E)), PE(O-18:1(11Z)/18:2(9Z,12Z)), PE(P-18:1(11Z)/18:1(11Z)), PE(O-18:2(9Z,12Z)/18:1(11Z)), PC(P-18:2(9Z,12Z)/15:0), PE(O-18:2(9Z,12Z)/18:1(9Z)), PE(O-14:0/22:3(10Z,13Z,16Z)), PE(P-18:1(11Z)/18:1(9Z)), PE(P-20:0/16:2(9Z,12Z)), PC(O-13:0/20:3(8Z,11Z,14Z)), PC(P-18:2(9Z,12Z)/15:0), PE(P-18:1(9Z)/18:1(11E)), PE(P-14:0/22:…	PC/PE	C41H78NO7P	M-H	C41H78NO7P-H-	41	78	1	7	1	0	0	0	1	0	0	726.543	726.544	-1.50821	62163.9	426727	1.18634e+06	2.60087e+06	4.90108e+06	2.14595e+06	1.97381e+06	3.19154e+06	1.6914e+06	5.62287e+06	1.1995e+06	4.09968e+06	4.57454e+06	3.09764e+06	945277	18.346	0.00022404	3.6497	0.0017535	control2-control1; infected-control1	surrounding tissue
PG(3:0/30:4(15Z,18Z,21Z,24Z)), Lysobisphosphatidate (20:4(8Z,11Z,14Z,17Z)/0:0/13:0/0:0), Lysobisphosphatidate (20:4(5Z,8Z,11Z,14Z)/0:0/13:0/0:0), PG(18:4(6Z,9Z,12Z,15Z)/15:0), PG(15:0/18:4(6Z,9Z,12Z,15Z)), Lysobisphosphatidate (18:4(6Z,9Z,12Z,15Z)/0:0/15:0/0:0), Lysobisphosphatidate (20:4(8Z,11Z,14Z,17Z)/0:0/13:0/0:0), PG(30:4(15Z,18Z,21Z,24Z)/3:0), Lysobisphosphatidate (3:0/0:0/30:4(15Z,18Z,21Z,…	PG	C39H69O10P	M-H	C39H69O10P-H-	39	69	0	10	1	0	0	0	1	0	0	727.454	727.456	-1.50632	1260.14	7230.97	57413.1	94044.4	28209.3	18331.9	10234.1	16596.6	2806.41	12699	2100.62	4815.46	6168.4	1845	1310.5	7.1876	0.0088698	2.0521	0.031806	infected-control2	-
PE(P-13:0/22:6(4Z,7Z,10Z,13Z,16Z,19Z))	PE	C40H68NO7P	M+Na	C40H68NO7P+Na+	40	68	1	7	1	0	0	0	0	1	0	728.463	728.463	0.00194533	111623	6670.2	3377.68	4549.03	8551.69	72000.3	126123	88384.8	403676	284913	308599	994266	127284	647552	240526	8.3354	0.0053758	2.2696	0.036787	infected-control1; infected-control2	cysts
PC(15:0/14:1(9Z)), PC(14:1(9Z)/15:0), PE(18:0/14:1(9Z)), PE(14:1(9Z)/18:0), PE(16:0/16:1(9Z)), PE(16:1(9Z)/16:0), PE(14:0/18:1(9Z)), PE(18:1(9Z)/14:0)	PC/PE	C37H72NO8P	M+K	C37H72NO8P+K+	37	72	1	8	1	0	0	0	0	0	1	728.463	728.463	0.00220615	111623	6670.2	3454.54	4549.03	8551.69	72000.3	126203	88384.8	403676	284913	308599	994266	127284	647552	240526	8.3531	0.0053361	2.2728	0.036787	infected-control1; infected-control2	cysts
PE(18:0/15:0), PE-NMe(16:0/16:0), PC(16:0/14:0), PC(15:0/15:0), PE(15:0/18:0), PC(14:0/16:0)	PC/PE	C38H76NO8P	M+Na	C38H76NO8P+Na+	38	76	1	8	1	0	0	0	0	1	0	728.52	728.52	0.00194518	1.41403e+06	537278	1.10357e+06	387103	249851	756556	7.80169e+06	5.62966e+06	2.60777e+07	1.35664e+07	1.86664e+07	1.60635e+07	7.42998e+06	3.16614e+07	6.03939e+06	35.778	8.7744e-06	5.0568	0.00034944	infected-control1; infected-control2	higher in cysts	Kadesch: PC + PE	yes
PC(18:3(9Z,12Z,15Z)/14:0), PC(18:2(9Z,12Z)/14:1(9Z)), PC(14:0/18:3(6Z,9Z,12Z)), PC(18:3(6Z,9Z,12Z)/14:0), PC(14:1(9Z)/18:2(9Z,12Z)), PC(14:0/18:3(9Z,12Z,15Z)), PE(15:0/20:3(8Z,11Z,14Z)), PE(20:3(8Z,11Z,14Z)/15:0)	PC	C40H74NO8P	M+H	C40H74NO8P+H+	40	74	1	8	1	0	0	1	0	0	0	728.522	728.522	0.00194517	1.11255e+06	333042	836750	273855	210807	578395	7.71517e+06	5.43065e+06	2.57631e+07	1.35223e+07	1.83442e+07	1.58955e+07	7.3803e+06	3.15586e+07	5.73967e+06	47.417	2.0082e-06	5.6972	0.00015995	infected-control1; infected-control2	higher in walls	PC 32:3
PC(O-15:0/18:2(9Z,11E)), PE(O-20:1(11Z)/16:1(6Z)), PC(P-18:1(11Z)/15:0), PE(P-18:0/18:1(6Z)), PC(O-15:0/18:2(9Z,12Z)), PC(P-18:1(11Z)/15:0), PC(P-15:0/18:1(11E)), PC(O-18:2(9Z,12Z)/15:0), PC(P-17:0/16:1(9Z)), PE(P-18:0/18:1(9Z)), PC(O-13:0/20:2(11Z,14Z)), PE(O-18:1(11Z)/18:1(6Z)), PE(O-18:1(13Z)/18:1(11Z)), PE(O-18:1(13Z)/18:1(6Z)), PE(P-20:0/16:1(6Z)), PE(O-16:0/20:2(11Z,14Z)), PE(O-14:0/22:2(13…	PC/PE	C41H80NO7P	M-H	C41H80NO7P-H-	41	80	1	7	1	0	0	0	1	0	0	728.559	728.56	-1.50403	22844.1	209724	844773	1.90322e+06	3.51812e+06	1.70107e+06	1.84155e+06	2.28404e+06	934425	3.16091e+06	450272	1.46627e+06	2.71544e+06	1.80198e+06	249769	8.1039	0.0059276	2.2271	0.024493	control2-control1; infected-control1	surrounding tissue
CerP(d18:1(4E)/24:0)	Cer	C42H84NO6P	M-H	C42H84NO6P-H-	42	84	1	6	1	0	0	0	1	0	0	728.595	728.596	-1.50396	925013	3.15975e+06	1.21477e+07	1.00897e+07	8.92271e+06	8.92884e+06	5.83328e+06	5.20076e+06	2.14097e+06	5.46471e+06	2.06448e+06	5.48151e+06	3.97648e+06	3.01299e+06	1.46149e+06	7.8415	0.0066345	2.1782	0.026473	infected-control1; infected-control2	surrounding tissue
Lysobisphosphatidate (18:3(6Z,9Z,12Z)/0:0/15:0/0:0), Lysobisphosphatidate (20:3(8Z,11Z,14Z)/0:0/13:0/0:0), PG(20:3(11Z,14Z,17Z)/13:0), PG(18:3(6Z,9Z,12Z)/15:0), PG(20:3(8Z,11Z,14Z)/13:0), Lysobisphosphatidate (20:3(8Z,11Z,14Z)/0:0/13:0/0:0), PG(15:0/18:3(9Z,12Z,15Z)), PG(13:0/20:3(8Z,11Z,14Z)), PG(13:0/20:3(11Z,14Z,17Z)), PG(20:3(11Z,14Z,17Z)/13:0), PG(18:3(9Z,12Z,15Z)/15:0), Lysobisphosphatidate…	PG	C39H71O10P	M-H	C39H71O10P-H-	39	71	0	10	1	0	0	0	1	0	0	729.47	729.471	-1.50215	2329.11	15176.4	170185	348683	96909	65465.6	19921.4	21637.2	5056.33	22255.4	4009.37	10814.1	14410.6	4329.74	2418.72	12.141	0.001309	2.8831	0.0076192	infected-control1; infected-control2	-
PE-Cer(d18:1(4E)/21:0), SM(d14:1(4E)/22:0), SM(d20:0/16:1(6Z)), PE-Cer(d16:1(4E)/23:0), SM(d16:1(4E)/20:0), SM(d18:0/18:1(6Z)), SM(d18:1(4E)/18:0), SM(d14:0/22:1(13Z)), SM(d20:0/16:1(9Z)), SM(d18:0/18:1(9Z)), SM(d18:0/18:1(11E)), SM(d16:0/20:1(11Z)), SM(d20:1(4E)/16:0), SM(iso-d17:1(4E)/19:0), SM(d18:0/18:1(11Z))	SM	C41H83N2O6P	M-H	C41H83N2O6P-H-	41	83	2	6	1	0	0	0	1	0	0	729.591	729.592	-1.50191	21990	79643.1	979259	1.46279e+06	1.25668e+06	1.40722e+06	453340	358019	41313.3	252599	64394.3	203613	179450	187062	30067.7	7.3202	0.0083528	2.0782	0.030226	infected-control2	surrounding tissue
PS(14:1(9Z)/15:0), PS(15:0/14:1(9Z))	PS	C35H66NO10P	M+K	C35H66NO10P+K+	35	66	1	10	1	0	0	0	0	0	1	730.406	730.406	0.00220028	5691.01	12059.5	7431.98	9349.64	1428.89	14794	163750	114458	1.1722e+06	356190	1.16099e+06	1.62243e+06	88564.5	1.96048e+06	708886	17.54	0.00027419	3.5619	0.0035802	infected-control1; infected-control2	cysts
PC(15:0/14:0), PC(14:0/15:0), PE(18:0/14:0), PE(16:0/16:0), PE(14:0/18:0)	PC/PE	C37H74NO8P	M+K	C37H74NO8P+K+	37	74	1	8	1	0	0	0	0	0	1	730.478	730.478	0.00220007	13187.4	3328.77	6686.88	2460	3085.14	22484.8	376329	146780	780312	397923	593611	939467	179248	977465	259821	43.575	3.1429e-06	5.5027	0.00020027	infected-control1; infected-control2	cysts
PG(20:2(11Z,14Z)/13:0), Lysobisphosphatidate (16:2(9Z,12Z)/0:0/17:0/0:0), Lysobisphosphatidate (18:2(9Z,12Z)/0:0/15:0/0:0), PG(18:2(9Z,11E)/15:0), Lysobisphosphatidate (20:2(11Z,14Z)/0:0/13:0/0:0), PG(20:2(11Z,14Z)/13:0), PG(16:2(9Z,12Z)/17:0), PG(15:0/18:2(9Z,12Z)), PG(18:2(9Z,11E)/15:0), Lysobisphosphatidate (20:2(11Z,14Z)/0:0/13:0/0:0), Lysobisphosphatidate (18:2(9Z,11E)/0:0/15:0/0:0), Lysobis…	PG	C39H73O10P	M-H	C39H73O10P-H-	39	73	0	10	1	0	0	0	1	0	0	731.486	731.487	-1.49802	6715.26	29804.8	308924	652879	288016	188744	73973.7	67189.6	29327.4	134174	21952	49102.3	72066.9	28179.9	12501.6	8.5532	0.0049108	2.3088	0.02115	infected-control2	tissue
PC(14:0/18:1(11Z)), PC(14:0/18:1(9Z)), PC(14:1(9Z)/18:0), PC(16:0/16:1(9Z)), PC(16:1(9Z)/16:0), PC(18:0/14:1(9Z)), PC(18:1(11Z)/14:0), PC(18:1(9Z)/14:0), PE(15:0/20:1(11Z)), PE(20:1(11Z)/15:0), PE-NMe(16:0/18:1(9Z)), PE-NMe(14:0/20:1(11Z)), PE-NMe(14:1(9Z)/20:0), PE-NMe(16:0/18:1(11Z)), PE-NMe(16:1(9Z)/18:0), PE-NMe(18:0/16:1(9Z)), PE-NMe(18:1(11Z)/16:0), PE-NMe(18:1(9Z)/16:0), PE-NMe(20:0/14:1(9…	PC	C40H78NO8P	M+H	C40H78NO8P+H+	40	78	1	8	1	0	0	1	0	0	0	732.554	732.554	0.00193447	3.62944e+06	312171	1.46358e+06	150723	236867	1.10981e+06	1.06183e+07	5.2635e+06	2.12527e+07	3.70416e+07	1.4979e+07	2.76748e+07	2.7719e+07	3.70641e+07	5.9413e+06	29.722	2.2455e-05	4.6487	0.00061099	infected-control1; infected-control2	higher in cysts	PC 32:1	yes
PE(O-26:0/10:0), PE(O-30:0/6:0), PC(O-20:0/13:0), PC(O-30:0/3:0), PE(O-15:0/21:0), PE(O-18:0/18:0), PC(O-13:0/20:0), PC(O-16:0/17:0), PE(O-16:0/20:0), PE(O-24:0/12:0), PC(O-20:0/13:0), PE(O-20:0/16:0), PE(O-17:0/19:0), PC(O-16:0/17:0), PE(O-22:0/14:0), PE(O-14:0/22:0), PC(O-17:0/16:0), PC(O-18:0/15:0), PC(O-18:0/15:0), PC(O-14:0/19:0), PC(O-15:0/18:0), PE(O-28:0/8:0)	PC/PE	C41H84NO7P	M-H	C41H84NO7P-H-	41	84	1	7	1	0	0	0	1	0	0	732.59	732.591	-1.49576	742.878	1526.56	22701	36787.6	48918.4	40667	4162.32	16537.9	2794.23	12588.3	1851.33	1339.31	4832.38	3875.81	436.143	6.4851	0.012318	1.9094	0.038566	infected-control2	-
PE(20:5(5Z,8Z,11Z,14Z,17Z)/16:1(9Z)), PE(14:0/22:6(4Z,7Z,10Z,13Z,16Z,19Z)), PE(22:6(4Z,7Z,10Z,13Z,16Z,19Z)/14:0), PE(18:3(9Z,12Z,15Z)/18:3(6Z,9Z,12Z)), PE(18:3(6Z,9Z,12Z)/18:3(6Z,9Z,12Z)), PE(18:3(6Z,9Z,12Z)/18:3(9Z,12Z,15Z)), PE(18:4(6Z,9Z,12Z,15Z)/18:2(9Z,12Z)), PE(18:2(9Z,12Z)/18:4(6Z,9Z,12Z,15Z)), PE(18:3(9Z,12Z,15Z)/18:3(9Z,12Z,15Z)), PE(16:1(9Z)/20:5(5Z,8Z,11Z,14Z,17Z))	PE	C41H70NO8P	M-H	C41H70NO8P-H-	41	70	1	8	1	0	0	0	1	0	0	734.476	734.477	-1.49192	2210.3	3114.32	19649.8	45638.3	23998.9	8187.75	3183.71	4464.31	2568.73	10555.5	1527.98	7678.52	3577.45	2204.41	1783.18	11.672	0.0015317	2.8148	0.0087189	infected-control1; infected-control2	-
PC(0:0/34:5(16Z,19Z,22Z,25Z,28Z)), PE(O-13:0/24:5(6Z,9Z,12Z,15Z,18Z)), PE(P-13:0/24:4(9Z,12Z,15Z,18Z)), PC(34:5(16Z,19Z,22Z,25Z,28Z)/0:0), PC(34:5(19Z,22Z,25Z,28Z,31Z)/0:0), PE(O-17:0/20:5(5Z,8Z,11Z,14Z,17Z)), PC(P-14:0/20:4(8Z,11Z,14Z,17Z)), PC(P-18:2(9Z,12Z)/16:2(9Z,12Z)), PE(P-15:0/22:4(7Z,10Z,13Z,16Z)), PC(O-14:0/20:5(5Z,8Z,11Z,14Z,17Z)), PC(P-14:0/20:4(5Z,8Z,11Z,14Z)), PE(O-15:0/22:5(4Z,7Z,1…	PC/PE	C42H76NO7P	M-H	C42H76NO7P-H-	42	76	1	7	1	0	0	0	1	0	0	736.528	736.529	-1.48776	192457	1.29975e+06	2.44224e+06	4.11192e+06	7.35113e+06	3.60089e+06	2.12603e+06	1.61223e+06	537134	1.39463e+06	263810	1.94756e+06	1.58707e+06	1.65551e+06	369244	7.5746	0.0074567	2.1275	0.028101	infected-control2	surrounding tissue
PG(O-13:0/22:6(4Z,7Z,10Z,13Z,16Z,19Z)), PG(P-13:0/22:5(4Z,7Z,10Z,13Z,16Z)), PG(P-13:0/22:5(7Z,10Z,13Z,16Z,19Z)), PG(P-15:0/20:5(5Z,8Z,11Z,14Z,17Z))	PG	C41H71O9P	M-H	C41H71O9P-H-	41	71	0	9	1	0	0	0	1	0	0	737.475	737.476	-1.48585	1736.69	28419.3	135415	115562	76753.1	46353.3	31565.6	15111.9	3318.26	17182.1	2974.12	11891.3	6860.13	5018.79	1148.44	8.8642	0.0043257	2.3639	0.019041	infected-control1; infected-control2	tissue
PA(26:4(11Z,14Z,17Z,20Z)/13:0), PA(24:4(9Z,12Z,15Z,18Z)/15:0), PA(3:0/36:4(21Z,24Z,27Z,30Z)), PA(22:4(7Z,10Z,13Z,16Z)/17:0), PA(24:4(9Z,12Z,15Z,18Z)/15:0), PA(13:0/26:4(11Z,14Z,17Z,20Z)), PA(15:0/24:4(9Z,12Z,15Z,18Z)), PA(13:0/26:4(11Z,14Z,17Z,20Z)), PA(20:4(8Z,11Z,14Z,17Z)/19:0), PA(17:0/22:4(7Z,10Z,13Z,16Z)), PA(17:0/22:4(7Z,10Z,13Z,16Z)), PA(36:4(21Z,24Z,27Z,30Z)/3:0), PA(21:0/18:4(6Z,9Z,12Z,1…	PA	C42H75O8P	M-H	C42H75O8P-H-	42	75	0	8	1	0	0	0	1	0	0	737.512	737.513	-1.48578	19827.4	181865	671962	873362	951078	541776	257909	240821	34672.2	212801	13467.2	266979	181789	100836	17449.7	6.2646	0.013708	1.863	0.041803	infected-control2	tissue
1,2-Di-O-myristoyl-3-O-(6-sulfoquinovopyranosyl)glycerol	other	C37H70O12S	M+H	C37H70O12S+H+	37	70	0	12	0	1	0	1	0	0	0	739.466	739.466	-0.000206769	1.92897e+06	517130	1.6714e+06	248512	208955	1.29956e+06	2.27897e+06	2.23505e+06	7.29952e+06	3.46963e+06	4.84046e+06	6.98504e+06	2.63269e+06	6.70915e+06	2.83429e+06	7.3491	0.0082451	2.0838	0.048687	infected-control2	higher in cysts		yes
PA(18:0/18:2(9Z,12Z)), PA(18:2(9Z,12Z)/18:0), PA(16:0/20:2(11Z,14Z)), PA(18:1(11Z)/18:1(9Z)), PA(14:0/22:2(13Z,16Z)), PA(18:1(11Z)/18:1(11Z)), PA(20:1(11Z)/16:1(9Z)), PA(18:1(9Z)/18:1(11Z)), PA(22:2(13Z,16Z)/14:0), PA(20:2(11Z,14Z)/16:0), PA(18:1(9Z)/18:1(9Z))	PA	C39H73O8P	M+K	C39H73O8P+K+	39	73	0	8	1	0	0	0	0	0	1	739.467	739.467	0.00217332	1.92923e+06	517294	1.67172e+06	248468	209039	1.3001e+06	2.27909e+06	2.2352e+06	7.29969e+06	3.46972e+06	4.84062e+06	6.98524e+06	2.63297e+06	6.71008e+06	2.83486e+06	7.3472	0.008252	2.0834	0.048687	infected-control2	higher in cysts
PG(O-15:0/20:5(5Z,8Z,11Z,14Z,17Z)), PG(P-13:0/22:4(7Z,10Z,13Z,16Z)), PG(P-17:0/18:4(6Z,9Z,12Z,15Z)), PG(O-13:0/22:5(4Z,7Z,10Z,13Z,16Z)), PG(P-15:0/20:4(8Z,11Z,14Z,17Z)), PG(P-15:0/20:4(5Z,8Z,11Z,14Z)), PG(O-13:0/22:5(7Z,10Z,13Z,16Z,19Z))	PG	C41H73O9P	M-H	C41H73O9P-H-	41	73	0	9	1	0	0	0	1	0	0	739.491	739.492	-1.4818	5218.79	69975	434103	470781	310900	190370	70826.6	37503.1	9299.05	54149	8554.29	34183	17942.4	11776.7	3369.45	12.551	0.0011447	2.9413	0.007006	infected-control1; infected-control2	tissue
PE(P-18:2(9Z,12Z)/18:4(6Z,9Z,12Z,15Z)), PE(P-14:0/22:6(4Z,7Z,10Z,13Z,16Z,19Z))	PE	C41H70NO7P	M+Na	C41H70NO7P+Na+	41	70	1	7	1	0	0	0	0	1	0	742.478	742.478	0.00190861	337702	13757	17861	7428.37	17504.9	218789	2.21986e+06	1.36366e+06	7.39796e+06	6.321e+06	7.69812e+06	1.30189e+07	4.30315e+06	1.2568e+07	4.18307e+06	28.24	2.8955e-05	4.5383	0.00070592	infected-control1; infected-control2	cysts
PE(15:0/18:1(9Z)), PE(18:1(9Z)/15:0), PC(14:1(9Z)/16:0), PC(16:0/14:1(9Z)), PC(14:0/16:1(9Z)), PC(16:1(9Z)/14:0), PE(15:0/18:1(11Z))	PC/PE	C38H74NO8P	M+K	C38H74NO8P+K+	38	74	1	8	1	0	0	0	0	0	1	742.478	742.478	0.00216451	337702	13833.8	17752	7293.56	17504.9	218726	2.21986e+06	1.36366e+06	7.39796e+06	6.321e+06	7.69812e+06	1.30189e+07	4.30307e+06	1.2568e+07	4.18307e+06	28.183	2.9247e-05	4.5339	0.00070592	infected-control1; infected-control2	cysts	Kadesch: PC
PS(15:0/18:2(9Z,12Z)), PS(18:2(9Z,12Z)/15:0)	PS	C39H72NO10P	M-H	C39H72NO10P-H-	39	72	1	10	1	0	0	0	1	0	0	744.481	744.482	-1.47187	8218.39	2988.54	77354.9	155412	14244	84709	11931.9	17459.1	3618.27	5692.9	3181.96	6714.89	5142.95	3581.32	4256.33	6.5123	0.012158	1.9151	0.03836	infected-control2	tissue
PE(P-18:1(9Z)/18:4(6Z,9Z,12Z,15Z)), PE(O-18:2(9Z,12Z)/18:4(6Z,9Z,12Z,15Z)), PE(P-18:1(11Z)/18:4(6Z,9Z,12Z,15Z)), PE(0:0/36:6(18Z,21Z,24Z,27Z,30Z,33Z)), PE(O-14:0/22:6(4Z,7Z,10Z,13Z,16Z,19Z)), PE(36:6(18Z,21Z,24Z,27Z,30Z,33Z)/0:0), PE(P-16:0/20:5(5Z,8Z,11Z,14Z,17Z)), PE(P-18:2(9Z,12Z)/18:3(9Z,12Z,15Z)), PC(P-13:0/20:5(5Z,8Z,11Z,14Z,17Z)), PE(P-18:2(9Z,12Z)/18:3(6Z,9Z,12Z)), PE(P-14:0/22:5(4Z,7Z,10…	PC/PE	C41H72NO7P	M+Na	C41H72NO7P+Na+	41	72	1	7	1	0	0	0	0	1	0	744.494	744.494	0.00190344	372891	377601	761634	282014	265479	540960	1.51789e+07	7.7187e+06	5.02284e+07	3.07438e+07	3.78852e+07	4.16898e+07	1.76624e+07	6.11849e+07	1.4623e+07	90.506	5.7755e-08	7.2384	1.15e-05	infected-control1; infected-control2	higher in cysts		yes
PE(18:0/15:0), PE-NMe(16:0/16:0), PC(16:0/14:0), PC(15:0/15:0), PE(15:0/18:0), PC(14:0/16:0)	PC	C38H76NO8P	M+K	C38H76NO8P+K+	38	76	1	8	1	0	0	0	0	0	1	744.494	744.494	0.00215865	372965	377601	761634	281934	265479	540960	1.51789e+07	7.7187e+06	5.02284e+07	3.07438e+07	3.78852e+07	4.16898e+07	1.76624e+07	6.11849e+07	1.4623e+07	90.513	5.7727e-08	7.2386	1.15e-05	infected-control1; infected-control2	higher in walls	PC 30:0
PC(dO-36:4)	PC	C43H70NO7P	M+H	C43H70NO7P+H+	43	70	1	7	1	0	0	1	0	0	0	744.496	744.496	0.00190344	363030	367432	751469	271658	261635	527359	1.51607e+07	7.68975e+06	5.01867e+07	3.0738e+07	3.7815e+07	4.16801e+07	1.7645e+07	6.11806e+07	1.45651e+07	92.212	5.1991e-08	7.2841	1.15e-05	infected-control1; infected-control2	higher in cysts
PC(18:1(11Z)/15:0), PC(17:0/16:1(9Z)), PC(18:1(9Z)/15:0), PC(13:0/20:1(11Z)), PC(16:1(6Z)/17:0), PC(17:0/16:1(9Z)), PE(16:1(9Z)/20:0), PE(14:1(9Z)/22:0), PC(20:1(11Z)/13:0), PC(14:1(9Z)/19:0), PC(17:0/16:1(6Z)), PC(15:0/18:1(11Z)), PE(24:1(15Z)/12:0), PE(20:0/16:1(6Z)), PE(18:0/18:1(6Z)), PC(18:1(6Z)/15:0), PC(18:1(6Z)/15:0), PC(19:0/14:1(9Z)), PE(18:1(11Z)/18:0), PE(20:0/16:1(9Z)), PE(18:0/18:1(…	PE	C41H80NO8P	M-H	C41H80NO8P-H-	41	80	1	8	1	0	0	0	1	0	0	744.554	744.555	-1.47172	2.29958e+06	4.58303e+06	1.60447e+07	2.67711e+07	2.9506e+07	2.31793e+07	2.35853e+07	2.96527e+07	1.87823e+07	5.27512e+07	1.55532e+07	2.43822e+07	3.38895e+07	1.98959e+07	8.56982e+06	7.5561	0.0075179	2.1239	0.028201	infected-control1	higher in walls	PE 18:1_18:0
PG(16:0/16:0)	PG	C38H75O10P	M+Na	C38H75O10P+Na+	38	75	0	10	1	0	0	0	0	1	0	745.499	745.499	0.00190087	75629	71607.2	184612	61770.8	66000.2	131208	5.74343e+06	2.83304e+06	1.93832e+07	1.1961e+07	1.47566e+07	1.61342e+07	6.83688e+06	2.36975e+07	5.57676e+06	121.25	1.099e-08	7.959	4.3769e-06	infected-control1; infected-control2	higher in cysts
PE(O-14:0/24:5(6Z,9Z,12Z,15Z,18Z)), PE(P-18:1(11Z)/20:3(11Z,14Z,17Z)), PE(P-14:0/24:4(9Z,12Z,15Z,18Z)), PE(O-18:1(13Z)/20:4(5Z,8Z,11Z,14Z)), PE(38:5(23Z,26Z,29Z,32Z,35Z)/0:0), PE(P-20:1(11Z)/18:3(9Z,12Z,15Z)), PE(P-20:0/18:4(6Z,9Z,12Z,15Z)), PE(P-20:1(11Z)/18:3(6Z,9Z,12Z)), PE(P-18:1(9Z)/20:3(8Z,11Z,14Z)), PE(O-20:1(11Z)/18:4(6Z,9Z,12Z,15Z)), PE(O-18:1(13Z)/20:4(8Z,11Z,14Z,17Z)), PE(O-18:2(9Z,12Z…	PE	C43H78NO7P	M-H	C43H78NO7P-H-	43	78	1	7	1	0	0	0	1	0	0	750.543	750.544	-1.45998	1.52593e+06	6.70783e+06	1.09475e+07	1.81565e+07	3.11509e+07	1.52076e+07	8.0789e+06	6.46203e+06	2.94545e+06	6.54064e+06	1.63004e+06	7.90907e+06	6.31248e+06	5.45832e+06	1.72686e+06	16.819	0.00033045	3.4809	0.0024453	infected-control1; infected-control2	surrounding tissue	PE P-18:0_20:4
PA(22:2(13Z,16Z)/18:2(9Z,11E)), PA(38:4(23Z,26Z,29Z,32Z)/2:0), PA(22:0/18:4(6Z,9Z,12Z,15Z)), PA(12:0/28:4(13Z,16Z,19Z,22Z)), PA(22:3(10Z,13Z,16Z)/18:1(11E)), PA(22:3(10Z,13Z,16Z)/18:1(9Z)), PA(26:4(11Z,14Z,17Z,20Z)/14:0), PA(20:1(11Z)/20:3(11Z,14Z,17Z)), PA(22:1(13Z)/18:3(6Z,9Z,12Z)), PA(20:4(5Z,8Z,11Z,14Z)/20:0), PA(18:3(6Z,9Z,12Z)/22:1(13Z)), PA(20:0/20:4(8Z,11Z,14Z,17Z)), PA(16:0/24:4(9Z,12Z,1…	PA	C43H77O8P	M-H	C43H77O8P-H-	43	77	0	8	1	0	0	0	1	0	0	751.527	751.528	-1.45807	88833.7	540467	2.16495e+06	2.60777e+06	2.81627e+06	1.86937e+06	758345	1.00257e+06	274877	1.57052e+06	150570	1.10351e+06	872833	464718	141243	6.165	0.014396	1.8418	0.043401	infected-control2	surrounding tissue
PC(16:0/18:4(6Z,9Z,12Z,15Z)), PC(14:0/20:4(5Z,8Z,11Z,14Z)), PC(14:0/20:4(8Z,11Z,14Z,17Z)), PC(18:4(6Z,9Z,12Z,15Z)/16:0), PE(22:4(7Z,10Z,13Z,16Z)/15:0), PE(15:0/22:4(7Z,10Z,13Z,16Z)), PC(20:4(8Z,11Z,14Z,17Z)/14:0), PC(20:3(5Z,8Z,11Z)/14:1(9Z)), PC(14:1(9Z)/20:3(8Z,11Z,14Z)), PC(14:1(9Z)/20:3(5Z,8Z,11Z)), PC(20:3(8Z,11Z,14Z)/14:1(9Z)), PC(16:1(9Z)/18:3(9Z,12Z,15Z)), PC(16:1(9Z)/18:3(6Z,9Z,12Z)), PC…	PC/PE	C42H76NO8P	M-H	C42H76NO8P-H-	42	76	1	8	1	0	0	0	1	0	0	752.522	752.524	-1.45614	14225.9	65596.7	560807	887903	1.01786e+06	570046	176997	238241	35900.6	337631	25086.5	243470	207008	80550	16564.9	6.0177	0.015488	1.81	0.045873	infected-control2	surrounding tissue
1-hexadecanyl-2-(8-[3]-ladderane-octanyl)-sn-glycerophosphocholine	other	C44H84NO6P	M-H	C44H84NO6P-H-	44	84	1	6	1	0	0	0	1	0	0	752.595	752.596	-1.456	87546.4	948126	3.18164e+06	3.27169e+06	3.17616e+06	2.54838e+06	3.65102e+06	5.17294e+06	2.55259e+06	4.06488e+06	1.06428e+06	4.13014e+06	4.34687e+06	2.4859e+06	1.30827e+06	6.0483	0.015253	1.8167	0.045646	infected-control1	surrounding tissue		yes
GlcCer(d18:0/18:0)	GlcCer	C42H83NO8	M+Na	C42H83NO8+Na+	42	83	1	8	0	0	0	0	0	1	0	752.601	752.601	2.27212e-05	2	166.506	2	225.118	92.2378	129.83	350.481	308.329	569.117	238.506	232.602	436.32	769.794	937.695	217.631	7.5032	0.0076965	2.1137	0.047156	control2-control1; infected-control1	-
PI(10:0/18:0), PI(15:0/13:0), PI(13:0/15:0), PI(12:0/16:0), PI(16:0/12:0), PI(14:0/14:0)	PI	C37H71O13P	M-H	C37H71O13P-H-	37	71	0	13	1	0	0	0	1	0	0	753.455	753.456	-1.45434	896.041	626.376	1703.58	2223.83	474.338	1954.45	472944	559993	286571	969939	84172.6	555962	1.11239e+06	665669	321456	154.77	2.7021e-09	8.5683	7.8553e-08	infected-control1; infected-control2	cysts
PC(14:0/18:1(11Z)), PC(14:0/18:1(9Z)), PC(14:1(9Z)/18:0), PC(16:0/16:1(9Z)), PC(16:1(9Z)/16:0), PC(18:0/14:1(9Z)), PC(18:1(11Z)/14:0), PC(18:1(9Z)/14:0), PE(15:0/20:1(11Z)), PE(20:1(11Z)/15:0), PE-NMe(16:0/18:1(9Z)), PE-NMe(14:0/20:1(11Z)), PE-NMe(14:1(9Z)/20:0), PE-NMe(16:0/18:1(11Z)), PE-NMe(16:1(9Z)/18:0), PE-NMe(18:0/16:1(9Z)), PE-NMe(18:1(11Z)/16:0), PE-NMe(18:1(9Z)/16:0), PE-NMe(20:0/14:1(9…	PC/PE	C40H78NO8P	M+Na	C40H78NO8P+Na+	40	78	1	8	1	0	0	0	0	1	0	754.536	754.536	0.00187811	3.10821e+06	391690	1.09774e+06	168272	165506	1.70796e+06	7.68364e+06	6.59826e+06	2.83672e+07	1.70152e+07	2.13326e+07	2.11713e+07	1.03788e+07	3.96576e+07	7.5511e+06	19.944	0.00015298	3.8154	0.002364	infected-control1; infected-control2	higher in cysts		yes
PC(16:0/18:4(6Z,9Z,12Z,15Z)), PC(14:0/20:4(5Z,8Z,11Z,14Z)), PC(14:0/20:4(8Z,11Z,14Z,17Z)), PC(18:4(6Z,9Z,12Z,15Z)/16:0), PE(22:4(7Z,10Z,13Z,16Z)/15:0), PE(15:0/22:4(7Z,10Z,13Z,16Z)), PC(20:4(8Z,11Z,14Z,17Z)/14:0), PC(20:3(5Z,8Z,11Z)/14:1(9Z)), PC(14:1(9Z)/20:3(8Z,11Z,14Z)), PC(14:1(9Z)/20:3(5Z,8Z,11Z)), PC(20:3(8Z,11Z,14Z)/14:1(9Z)), PC(16:1(9Z)/18:3(9Z,12Z,15Z)), PC(16:1(9Z)/18:3(6Z,9Z,12Z)), PC…	PC/PE	C42H76NO8P	M+H	C42H76NO8P+H+	42	76	1	8	1	0	0	1	0	0	0	754.538	754.538	0.0018781	3.03938e+06	360519	1.07283e+06	152090	161599	1.67391e+06	7.66199e+06	6.51832e+06	2.82623e+07	1.69938e+07	2.11945e+07	2.11298e+07	1.03512e+07	3.96482e+07	7.51297e+06	20.238	0.00014299	3.8447	0.0022779	infected-control1; infected-control2	higher in cysts
PE(20:1(11Z)/P-18:1(11Z)), PE(20:1(11Z)/P-18:1(9Z)), PE(P-18:1(9Z)/20:1(11Z)), PE(20:2(11Z,14Z)/P-18:0), PE(P-16:0/22:2(13Z,16Z)), PE(P-18:0/20:2(11Z,14Z)), PE(P-18:1(11Z)/20:1(11Z)), PE(22:2(13Z,16Z)/P-16:0)	PE	C43H82NO7P	M-H	C43H82NO7P-H-	43	82	1	7	1	0	0	0	1	0	0	754.575	754.576	-1.45218	1763.22	5876.16	54060.6	121840	146259	62376.8	186071	444555	280651	1.21619e+06	124613	572459	556038	393371	153655	45.709	2.4406e-06	5.6125	3.0461e-05	control2-control1; infected-control1; infected-control2	walls
CerP(d18:1(4E)/26:1(17Z))	Cer	C44H86NO6P	M-H	C44H86NO6P-H-	44	86	1	6	1	0	0	0	1	0	0	754.611	754.612	-1.45211	624407	2.36937e+06	7.44139e+06	6.33134e+06	5.75853e+06	5.25449e+06	4.0885e+06	4.1484e+06	1.75048e+06	3.92399e+06	1.37716e+06	4.5678e+06	3.20153e+06	2.06107e+06	1.27863e+06	6.397	0.012853	1.891	0.040086	infected-control1	surrounding tissue		yes
Diadenosine triphosphate	nucleosid	C20H27N10O16P3	M-H	C20H27N10O16P3-H-	20	27	10	16	3	0	0	0	1	0	0	755.074	755.075	-1.44751	65.0684	290.807	76.9583	142.694	2	2	9070.7	451.717	385.11	635.186	411.858	159.035	2242.52	195.589	252.099	10.968	0.0019548	2.7089	0.010608	control2-control1; infected-control2	-
Lysobisphosphatidate (18:4(6Z,9Z,12Z,15Z)/0:0/17:0/0:0), PG(20:4(8Z,11Z,14Z,17Z)/15:0), Lysobisphosphatidate (20:4(8Z,11Z,14Z,17Z)/0:0/15:0/0:0), PG(13:0/22:4(7Z,10Z,13Z,16Z)), PG(17:0/18:4(6Z,9Z,12Z,15Z)), Lysobisphosphatidate (22:4(7Z,10Z,13Z,16Z)/0:0/13:0/0:0), PG(32:4(17Z,20Z,23Z,26Z)/3:0), PG(15:0/20:4(5Z,8Z,11Z,14Z)), PG(20:4(5Z,8Z,11Z,14Z)/15:0), PG(15:0/20:4(5Z,8Z,11Z,14Z)), PG(15:0/20:4(…	PG	C41H73O10P	M-H	C41H73O10P-H-	41	73	0	10	1	0	0	0	1	0	0	755.486	755.487	-1.45043	1493.41	27857.7	131230	170990	53958.1	33761.8	13732	7005.2	2176.92	9366.12	2646.28	5663.26	5270.25	4174.87	1232.35	15.48	0.00047495	3.3233	0.0033611	infected-control1; infected-control2	-
PE(P-15:0/22:6(4Z,7Z,10Z,13Z,16Z,19Z)), PE(P-13:0/24:6(6Z,9Z,12Z,15Z,18Z,21Z))	PE	C42H72NO7P	M+Na	C42H72NO7P+Na+	42	72	1	7	1	0	0	0	0	1	0	756.494	756.494	0.00187325	529858	33090.1	50938.5	18786.6	50337.2	388253	584915	405180	1.59966e+06	1.33403e+06	1.34188e+06	2.33647e+06	715570	2.04583e+06	884420	8.4472	0.0051311	2.2898	0.035872	infected-control1; infected-control2	cysts
PC(15:0/16:1(9Z)), PC(16:1(9Z)/15:0), PE(14:1(9Z)/20:0), PE(14:0/20:1(11Z)), PE(18:1(9Z)/16:0), PE(16:0/18:1(11Z)), PE(16:1(9Z)/18:0), PE(18:0/16:1(9Z)), PE(20:1(11Z)/14:0), PE(20:0/14:1(9Z)), PE(16:0/18:1(9Z))	PC/PE	C39H76NO8P	M+K	C39H76NO8P+K+	39	76	1	8	1	0	0	0	0	0	1	756.494	756.494	0.00212441	529858	33090.1	50938.5	18854	50337.2	388253	584832	405180	1.59958e+06	1.33395e+06	1.34182e+06	2.33647e+06	715570	2.04583e+06	884420	8.4481	0.005129	2.29	0.035872	infected-control1; infected-control2	cysts
PS(P-13:0/22:2(13Z,16Z)), PS(O-15:0/20:3(11Z,14Z,17Z)), PS(P-15:0/20:2(11Z,14Z)), PS(O-17:0/18:3(6Z,9Z,12Z)), PS(P-18:2(9Z,12Z)/17:0), PS(O-15:0/20:3(8Z,11Z,14Z)), PS(P-17:0/18:2(9Z,11E)), PS(P-17:0/18:2(9Z,12Z)), PS(O-17:0/18:3(9Z,12Z,15Z)), PS(O-13:0/22:3(10Z,13Z,16Z)), PS(P-18:2(9Z,12Z)/17:0)	PS	C41H76NO9P	M-H	C41H76NO9P-H-	41	76	1	9	1	0	0	0	1	0	0	756.517	756.518	-1.44845	13534.1	22997.8	544402	858308	625401	503140	99233.3	168808	42132.4	261798	43025.4	165976	84612.2	41913.9	17793.5	6.7861	0.010678	1.9715	0.035769	infected-control2	tissue
PC(18:0/16:2(9Z,12Z)), PE(20:2(11Z,14Z)/17:0), PE(18:2(9Z,11E)/19:0), PE(15:0/22:2(13Z,16Z)), PC(16:1(6Z)/18:1(11Z)), PC(14:1(9Z)/20:1(11Z)), PE(15:0/22:2(13Z,16Z)), PE(22:2(13Z,16Z)/15:0), PC(18:1(11E)/16:1(9Z)), PE(19:0/18:2(9Z,11E)), PC(20:2(11Z,14Z)/14:0), PC(20:1(11Z)/14:1(9Z)), 1,2-di-(9Z-octadecenoyl)-sn-glycero-3-phospho-N-methylethanolamine, PC(18:1(6Z)/16:1(9Z)), PC(16:1(9Z)/18:1(11Z)),…	PC	C42H80NO8P	M-H	C42H80NO8P-H-	42	80	1	8	1	0	0	0	1	0	0	756.554	756.555	-1.44838	103306	243782	1.80488e+06	4.0805e+06	4.58897e+06	3.41178e+06	1.21313e+06	1.43453e+06	537826	2.82781e+06	402647	1.41788e+06	2.14035e+06	1.05142e+06	240512	6.8998	0.010125	1.9946	0.034846	control2-control1; infected-control2	tissue		yes
Lysobisphosphatidate (20:3(11Z,14Z,17Z)/0:0/15:0/0:0), PG(18:3(6Z,9Z,12Z)/17:0), PG(18:3(6Z,9Z,12Z)/17:0), PG(13:0/22:3(10Z,13Z,16Z)), PG(20:3(11Z,14Z,17Z)/15:0), PG(17:0/18:3(6Z,9Z,12Z)), PG(18:3(9Z,12Z,15Z)/17:0), PG(15:0/20:3(8Z,11Z,14Z)), PG(17:0/18:3(6Z,9Z,12Z)), PG(15:0/20:3(8Z,11Z,14Z)), PG(15:0/20:3(11Z,14Z,17Z)), PG(13:0/22:3(10Z,13Z,16Z)), PG(22:3(10Z,13Z,16Z)/13:0), PG(18:3(9Z,12Z,15Z)…	PG	C41H75O10P	M-H	C41H75O10P-H-	41	75	0	10	1	0	0	0	1	0	0	757.501	757.503	-1.44657	1594.55	19001	145392	262088	61057.2	45845.7	13093.9	15629.9	3914.88	17347.2	3963.25	10573.5	10887.9	4410.01	2447.95	11.682	0.0015265	2.8163	0.0087189	infected-control1; infected-control2	-
SM(d16:1(4E)/22:0), SM(d18:1(4E)/20:0), SM(d14:0/24:1(15Z)), SM(d18:0/20:1(11Z)), SM(iso-d17:1(4E)/21:0), SM(d14:1(4E)/24:0), SM(d20:0/18:1(9Z)), PE-Cer(d18:1(4E)/23:0), SM(d20:1(4E)/18:0), SM(d20:0/18:1(11E)), SM(d20:0/18:1(11Z)), SM(d16:0/22:1(13Z)), SM(d20:0/18:1(6Z))	SM	C43H87N2O6P	M-H	C43H87N2O6P-H-	43	87	2	6	1	0	0	0	1	0	0	757.622	757.623	-1.44634	59509.2	118215	1.41944e+06	1.22054e+06	1.13287e+06	962428	361771	282778	54134.9	222637	78498.7	206260	148720	224630	42974.5	9.6325	0.0031969	2.4953	0.015458	infected-control2	surrounding tissue
PS(16:0/18:2(9Z,12Z)), PS(14:0/20:2(11Z,14Z)), PS(18:1(6Z)/16:1(9Z)), PS(14:1(9Z)/20:1(11Z)), PS(16:1(6Z)/18:1(9Z)), PS(12:0/22:2(13Z,16Z)), PS(16:1(6Z)/18:1(11Z)), PS(16:1(9Z)/18:1(9Z)), PS(18:1(6Z)/16:1(6Z)), PS(18:2(9Z,12Z)/16:0), PS(18:2(9Z,11E)/16:0), PS(16:1(9Z)/18:1(6Z)), PS(18:0/16:2(9Z,12Z)), PS(16:2(9Z,12Z)/18:0), PS(16:1(9Z)/18:1(11E)), PS(20:2(11Z,14Z)/14:0), PS(16:1(6Z)/18:1(11E)), P…	PS	C40H74NO10P	M-H	C40H74NO10P-H-	40	74	1	10	1	0	0	0	1	0	0	758.497	758.498	-1.44467	10784.8	23689.3	52413.7	243369	82806.6	146171	12840.2	20071.4	5229.49	52638.1	7062.76	53444.9	17358.3	7948.61	9752.23	15.856	0.00042801	3.3686	0.0030561	infected-control1; infected-control2	tissue
PC(14:0/20:1(11Z)), PC(14:1(9Z)/20:0), PC(16:0/18:1(11Z)), PC(16:0/18:1(9Z)), PC(16:1(9Z)/18:0), PC(18:0/16:1(9Z)), PC(18:1(11Z)/16:0), PC(18:1(9Z)/16:0), PC(20:1(11Z)/14:0), PC(20:0/14:1(9Z)), PE(15:0/22:1(13Z)), PE(22:1(13Z)/15:0), PE-NMe(18:0/18:1(9Z)), PE-NMe(18:0/18:1(11Z)), PE-NMe(14:1(9Z)/22:0), PE-NMe(16:0/20:1(11Z)), PE-NMe(16:1(9Z)/20:0), PE-NMe(14:0/22:1(13Z)), PE-NMe(18:1(11Z)/18:0), …	PC	C42H82NO8P	M+H	C42H82NO8P+H+	42	82	1	8	1	0	0	1	0	0	0	760.585	760.585	0.00186317	1.43669e+07	3.19442e+06	1.10627e+07	2.21435e+06	2.64129e+06	4.54343e+06	1.46959e+07	1.11425e+07	2.25375e+07	3.43235e+07	1.25354e+07	2.78602e+07	2.48919e+07	3.06462e+07	8.33112e+06	11.381	0.0016925	2.7715	0.015407	infected-control2	higher in cysts	PC 34:1	yes
PC(18:0/16:0), PC(14:0/20:0), PC(16:0/18:0), PC(20:0/14:0), PE(22:0/15:0), PE(15:0/22:0)	PC/PE	C42H84NO8P	M-H	C42H84NO8P-H-	42	84	1	8	1	0	0	0	1	0	0	760.585	760.586	-1.4407	3078.71	3177.09	61077.1	89568.9	82846.2	90686.1	80194	84066.7	35776.4	201465	15398.2	195561	148903	71540.4	24440.4	6.2458	0.013835	1.859	0.042022	infected-control1	cysts		yes
PC(P-18:1(11Z)/18:3(9Z,12Z,15Z)), PC(18:3(9Z,12Z,15Z)/P-18:1(9Z)), PC(18:3(9Z,12Z,15Z)/P-18:1(11Z)), PC(P-18:1(9Z)/18:3(6Z,9Z,12Z)), PC(P-18:1(11Z)/18:3(6Z,9Z,12Z)), PC(20:4(5Z,8Z,11Z,14Z)/P-16:0), PC(o-16:1(9Z)/20:4(8Z,11Z,14Z,17Z)), PC(20:4(8Z,11Z,14Z,17Z)/P-16:0), PC(P-16:0/20:4(5Z,8Z,11Z,14Z)), PC(P-18:1(9Z)/18:3(9Z,12Z,15Z)), PC(18:3(6Z,9Z,12Z)/P-18:1(9Z)), PC(18:3(6Z,9Z,12Z)/P-18:1(11Z)), P…	PC	C44H80NO7P	M-H	C44H80NO7P-H-	44	80	1	7	1	0	0	0	1	0	0	764.559	764.56	-1.43321	6752.06	33914.3	139287	275582	438951	169116	89992.9	78451.8	13509.5	70484.3	12921	76789.3	75443.1	46736.2	4540.26	5.9042	0.016395	1.7853	0.047662	infected-control2	surrounding tissue
PA(20:1(11Z)/18:2(9Z,12Z)), PA(18:3(6Z,9Z,12Z)/20:0), PA(18:0/20:3(8Z,11Z,14Z)), PA(20:0/18:3(9Z,12Z,15Z)), PA(18:3(9Z,12Z,15Z)/20:0), PA(22:2(13Z,16Z)/16:1(9Z)), PA(20:2(11Z,14Z)/18:1(9Z)), PA(16:1(9Z)/22:2(13Z,16Z)), PA(18:2(9Z,12Z)/20:1(11Z)), PA(18:1(9Z)/20:2(11Z,14Z)), PA(20:3(8Z,11Z,14Z)/18:0), PA(20:0/18:3(6Z,9Z,12Z))	PA	C41H75O8P	M+K	C41H75O8P+K+	41	75	0	8	1	0	0	0	0	0	1	765.483	765.483	0.00209946	3.79168e+06	943016	3.0219e+06	627523	426588	1.81737e+06	3.29018e+06	2.68402e+06	1.40442e+07	7.28644e+06	1.04743e+07	1.38517e+07	5.97533e+06	1.48428e+07	4.20364e+06	7.5864	0.0074179	2.1297	0.046685	infected-control2	higher in cysts
PG(P-15:0/22:5(7Z,10Z,13Z,16Z,19Z)), PG(O-13:0/24:6(6Z,9Z,12Z,15Z,18Z,21Z)), PG(P-15:0/22:5(4Z,7Z,10Z,13Z,16Z)), PG(P-13:0/24:5(9Z,12Z,15Z,18Z,21Z)), PG(P-13:0/24:5(6Z,9Z,12Z,15Z,18Z)), PG(O-15:0/22:6(4Z,7Z,10Z,13Z,16Z,19Z)), PG(P-17:0/20:5(5Z,8Z,11Z,14Z,17Z))	PG	C43H75O9P	M-H	C43H75O9P-H-	43	75	0	9	1	0	0	0	1	0	0	765.506	765.508	-1.43144	2029.16	20379.4	150257	104356	70621.6	41345.2	29527.1	17874.8	3833.54	23085.8	4314.85	11602.4	7616.61	5248	965.484	6.8579	0.010325	1.9861	0.035018	infected-control1; infected-control2	tissue
PE(22:3(10Z,13Z,16Z)/16:1(6Z)), PE(20:3(11Z,14Z,17Z)/18:1(11E)), PE(18:3(6Z,9Z,12Z)/20:1(11Z)), PE(18:0/20:4(5Z,8Z,11Z,14Z)), PE(20:2(11Z,14Z)/18:2(9Z,12Z)), PE(18:1(9Z)/20:3(11Z,14Z,17Z)), PE(6:0/32:4(17Z,20Z,23Z,26Z)), PC(15:0/20:4(5Z,8Z,11Z,14Z)), PE(20:3(11Z,14Z,17Z)/18:1(6Z)), PE(14:0/24:4(9Z,12Z,15Z,18Z)), PC(20:4(5Z,8Z,11Z,14Z)/15:0), PE(34:4(19Z,22Z,25Z,28Z)/4:0), PE(18:2(9Z,11E)/20:2(11Z…	PE	C43H78NO8P	M-H	C43H78NO8P-H-	43	78	1	8	1	0	0	0	1	0	0	766.538	766.539	-1.42951	2.44449e+06	7.51726e+06	1.89228e+07	2.62563e+07	3.06052e+07	2.04218e+07	1.08063e+07	1.15952e+07	6.06609e+06	1.35526e+07	4.03263e+06	1.21246e+07	1.05841e+07	7.18566e+06	3.33616e+06	19.755	0.00015988	3.7962	0.0012885	infected-control1; infected-control2	surrounding tissue	PE 20:4_18:0	yes
PC(15:0/20:3(8Z,11Z,14Z)), PE(20:2(11Z,14Z)/18:1(11Z)), PE(22:1(13Z)/16:2(9Z,12Z)), PC(17:0/18:3(9Z,12Z,15Z)), PE(18:0/20:3(8Z,11Z,14Z)), PC(18:3(9Z,12Z,15Z)/17:0), PE(18:1(11E)/20:2(11Z,14Z)), PE(20:1(11Z)/18:2(9Z,11E)), PE(16:1(6Z)/22:2(13Z,16Z)), PE(18:3(9Z,12Z,15Z)/20:0), PE(18:2(9Z,12Z)/20:1(11Z)), PE(16:0/22:3(10Z,13Z,16Z)), PC(15:0/20:3(8Z,11Z,14Z)), PE(22:2(13Z,16Z)/16:1(9Z)), PC(22:3(10Z…	PE	C43H80NO8P	M-H	C43H80NO8P-H-	43	80	1	8	1	0	0	0	1	0	0	768.554	768.555	-1.42576	1.39177e+06	3.5897e+06	1.16975e+07	1.79316e+07	2.15694e+07	1.54824e+07	6.71265e+06	8.69509e+06	5.44133e+06	1.3832e+07	3.72927e+06	8.62761e+06	9.99914e+06	6.30985e+06	2.62497e+06	7.5216	0.0076337	2.1173	0.028504	infected-control2	surrounding tissue	PE 20:3_18:0	yes
PIP2[3,4](2:0/14:0), PIP2[3,4](13:0/3:0), PIP2[3,5](12:0/4:0), PIP2[4,5](2:0/14:0), PIP2[4,5](3:0/13:0), PIP2[3,4](8:0/8:0), PIP2[4,5](14:0/2:0), PIP2[3,5](4:0/12:0), PIP2[4,5](6:0/10:0), PIP2[3,4](10:0/6:0), PIP2[3,4](3:0/13:0), PIP2[4,5](12:0/4:0), PIP2[3,5](10:0/6:0), PIP2[4,5](8:0/8:0), PIP2[3,4](12:0/4:0), PIP2[3,4](3:0/13:0), PIP2[3,5](3:0/13:0), PIP2[3,5](14:0/2:0), PIP2[4,5](13:0/3:0), PI…	PIP	C25H49O19P3	M+Na	C25H49O19P3+Na+	25	49	0	19	3	0	0	0	0	1	0	769.197	769.197	0.00548247	155752	284329	866115	3871.06	322799	16454.2	2743.66	2141.28	13051.4	5148.32	4686.91	17906.8	82728.8	21381.2	3659.16	15.19	0.00051542	3.2878	0.0060372	infected-control1; infected-control2	-
PE-Cer(d16:1(4E)/26:1(17Z)), PE-Cer(d20:0/22:2(13Z,16Z)), SM(iso-d17:1(4E)/22:1(13Z)), PE-Cer(d18:1(4E)/24:1(15Z)), SM(iso-d17:0/22:2(13Z,16Z))	SM	C44H87N2O6P	M-H	C44H87N2O6P-H-	44	87	2	6	1	0	0	0	1	0	0	769.622	769.623	-1.42379	28723.7	187947	1.67476e+06	1.50293e+06	1.56013e+06	1.19046e+06	1.485e+06	1.56567e+06	1.00553e+06	3.79553e+06	1.5112e+06	2.36571e+06	1.82278e+06	1.13878e+06	790835	8.2491	0.0055741	2.2538	0.02351	infected-control1	surrounding tissue
PE(O-16:1(1Z)/22:6(4Z,7Z,10Z,13Z,16Z,19Z)), PE(20:5(5Z,8Z,11Z,14Z,17Z)/P-18:1(11Z)), PE(20:5(5Z,8Z,11Z,14Z,17Z)/P-18:1(9Z)), PE(22:6(4Z,7Z,10Z,13Z,16Z,19Z)/P-16:0), PE(P-18:1(11Z)/20:5(5Z,8Z,11Z,14Z,17Z)), PE(P-18:1(9Z)/20:5(5Z,8Z,11Z,14Z,17Z))	PE	C43H74NO7P	M+Na	C43H74NO7P+Na+	43	74	1	7	1	0	0	0	0	1	0	770.51	770.51	0.00183917	3.71191e+06	765217	1.81839e+06	242752	359796	2.75983e+06	1.4975e+07	9.58398e+06	5.41789e+07	3.81661e+07	4.25341e+07	5.52092e+07	2.4632e+07	7.59137e+07	1.89153e+07	27.299	3.4226e-05	4.4656	0.00076797	infected-control1; infected-control2	higher in cysts		yes
PC(14:0/18:1(11Z)), PC(14:0/18:1(9Z)), PC(14:1(9Z)/18:0), PC(16:0/16:1(9Z)), PC(16:1(9Z)/16:0), PC(18:0/14:1(9Z)), PC(18:1(11Z)/14:0), PC(18:1(9Z)/14:0), PE(15:0/20:1(11Z)), PE(20:1(11Z)/15:0), PE-NMe(16:0/18:1(9Z)), PE-NMe(14:0/20:1(11Z)), PE-NMe(14:1(9Z)/20:0), PE-NMe(16:0/18:1(11Z)), PE-NMe(16:1(9Z)/18:0), PE-NMe(18:0/16:1(9Z)), PE-NMe(18:1(11Z)/16:0), PE-NMe(18:1(9Z)/16:0), PE-NMe(20:0/14:1(9…	PC	C40H78NO8P	M+K	C40H78NO8P+K+	40	78	1	8	1	0	0	0	0	0	1	770.51	770.51	0.00208576	3.71191e+06	765217	1.81839e+06	242679	359796	2.75983e+06	1.4975e+07	9.58392e+06	5.41789e+07	3.81661e+07	4.25341e+07	5.52092e+07	2.4632e+07	7.59137e+07	1.89153e+07	27.298	3.4229e-05	4.4656	0.00076797	infected-control1; infected-control2	higher in cysts	PC 32:1
PG(18:1(11Z)/16:0), PG(18:0/16:1(9Z)), PG(18:1(9Z)/16:0), PG(16:0/18:1(9Z)), PG(16:0/18:1(11Z)), PG(16:1(9Z)/18:0)	PG	C40H77O10P	M+Na	C40H77O10P+Na+	40	77	0	10	1	0	0	0	0	1	0	771.515	771.515	0.00183678	1.33408e+06	172591	472859	54216.9	105081	972119	6.00998e+06	3.74992e+06	2.24409e+07	1.56307e+07	1.74932e+07	2.2688e+07	1.00961e+07	3.15325e+07	7.68024e+06	27.642	3.2184e-05	4.4924	0.00075395	infected-control1; infected-control2	higher in cysts
SM(iso-d17:0/22:1(13Z)), SM(d20:1(4E)/19:0), PE-Cer(d18:0/24:1(15Z)), SM(d16:1(4E)/23:0), SM(d18:1(4E)/21:0), PE-Cer(d16:1(4E)/26:0), PE-Cer(d16:0/26:1(17Z)), PE-Cer(d20:0/22:1(13Z)), PE-Cer(d18:1(4E)/24:0), SM(iso-d17:1(4E)/22:0), PE-Cer(d14:1(4E)/28:0)	SM	C44H89N2O6P	M-H	C44H89N2O6P-H-	44	89	2	6	1	0	0	0	1	0	0	771.637	771.639	-1.42007	1.87622e+06	4.67092e+06	1.82527e+07	1.69627e+07	1.59795e+07	1.5397e+07	8.97564e+06	8.41001e+06	4.71393e+06	7.75946e+06	4.1647e+06	6.65559e+06	6.28537e+06	5.08258e+06	2.45708e+06	7.9443	0.0063463	2.1975	0.025701	infected-control1; infected-control2	surrounding tissue
PS(18:0/15:0), PS(15:0/18:0)	PS	C39H76NO10P	M+Na	C39H76NO10P+Na+	39	76	1	10	1	0	0	0	0	1	0	772.51	772.51	0.00183441	88200.1	3918.4	8233.24	1939.77	4629.13	70297.7	528020	302167	1.88103e+06	1.44606e+06	1.58764e+06	2.07229e+06	858349	3.04465e+06	683381	25.375	4.8915e-05	4.3106	0.001039	infected-control1; infected-control2	cysts
PS(17:0/18:2(9Z,11E)), PS(18:2(9Z,12Z)/17:0), PS(15:0/20:2(11Z,14Z)), PS(18:2(9Z,12Z)/17:0), PS(20:2(11Z,14Z)/15:0), PS(17:0/18:2(9Z,11E)), PS(19:0/16:2(9Z,12Z)), PS(18:2(9Z,11E)/17:0), PS(18:2(9Z,11E)/17:0), PS(13:0/22:2(13Z,16Z)), PS(17:0/18:2(9Z,12Z)), PS(16:2(9Z,12Z)/19:0), PS(22:2(13Z,16Z)/13:0), PS(20:2(11Z,14Z)/15:0), PS(15:0/20:2(11Z,14Z)), PS(13:0/22:2(13Z,16Z)), PS(22:2(13Z,16Z)/13:0), …	PS	C41H76NO10P	M-H	C41H76NO10P-H-	41	76	1	10	1	0	0	0	1	0	0	772.512	772.513	-1.41846	2538.74	10022.5	221849	284228	98143	94135.2	15168.3	22248.6	13516.9	43221.6	8466.33	31537.4	23971	9534.86	7802.71	7.8709	0.0065505	2.1837	0.026267	infected-control2	-
PE(P-18:1(9Z)/22:6(4Z,7Z,10Z,13Z,16Z,19Z))	PE	C45H76NO7P	M-H	C45H76NO7P-H-	45	76	1	7	1	0	0	0	1	0	0	772.528	772.529	-1.41843	2767.33	28509.1	92095.1	164680	256694	89635.9	36075.2	31491.3	6822.88	35316.2	3806.54	43144.5	34107.9	15883	2564.29	8.3544	0.0053333	2.273	0.022611	infected-control2	tissue
PA(22:4(7Z,10Z,13Z,16Z)/18:1(9Z)), PA(22:2(13Z,16Z)/18:3(9Z,12Z,15Z)), PA(20:1(11Z)/20:4(5Z,8Z,11Z,14Z)), PA(20:2(11Z,14Z)/20:3(8Z,11Z,14Z)), PA(20:0/20:5(5Z,8Z,11Z,14Z,17Z)), PA(20:3(8Z,11Z,14Z)/20:2(11Z,14Z)), PA(22:2(13Z,16Z)/18:3(6Z,9Z,12Z)), PA(20:5(5Z,8Z,11Z,14Z,17Z)/20:0), PA(18:3(6Z,9Z,12Z)/22:2(13Z,16Z)), PA(18:3(9Z,12Z,15Z)/22:2(13Z,16Z)), PA(18:1(9Z)/22:4(7Z,10Z,13Z,16Z)), PA(20:4(5Z,8…	PA	C43H75O8P	M+Na	C43H75O8P+Na+	43	75	0	8	1	0	0	0	0	1	0	773.509	773.509	0.00183204	503470	59602.4	370177	22474.1	11357.7	96147.4	272358	192235	1.15625e+06	598683	807359	991564	344099	1.54522e+06	287378	8.8525	0.0043462	2.3619	0.032504	infected-control2	cysts
PA(20:2(11Z,14Z)/22:6(4Z,7Z,10Z,13Z,16Z,19Z)), PA(22:6(4Z,7Z,10Z,13Z,16Z,19Z)/20:2(11Z,14Z)), PA(22:4(7Z,10Z,13Z,16Z)/20:4(5Z,8Z,11Z,14Z)), PA(20:4(5Z,8Z,11Z,14Z)/22:4(7Z,10Z,13Z,16Z))	PA	C45H73O8P	M+H	C45H73O8P+H+	45	73	0	8	1	0	0	1	0	0	0	773.512	773.512	0.00183203	475070	54166.3	360324	18854.5	10711.2	91546.7	271566	187527	1.15333e+06	600030	806650	991264	345004	1.54511e+06	287577	9.5347	0.0033197	2.4789	0.026441	infected-control2	cysts
PS(20:1(11Z)/15:0), PS(18:1(11Z)/17:0), PS(22:1(13Z)/13:0), PS(17:0/18:1(11Z)), PS(16:1(6Z)/19:0), PS(18:1(9Z)/17:0), PS(14:1(9Z)/21:0), PS(17:0/18:1(6Z)), PS(18:1(11E)/17:0), PS(21:0/14:1(9Z)), PS(18:1(6Z)/17:0), PS(17:0/18:1(9Z)), PS(19:0/16:1(6Z)), PS(22:1(13Z)/13:0), PS(17:0/18:1(11E)), PS(18:1(6Z)/17:0), PS(17:0/18:1(11E)), PS(13:0/22:1(13Z)), PS(17:0/18:1(11Z)), PS(18:1(11Z)/17:0), PS(16:1(…	PS	C41H78NO10P	M-H	C41H78NO10P-H-	41	78	1	10	1	0	0	0	1	0	0	774.528	774.529	-1.41477	6220.04	20621.2	428061	907779	525377	344702	61485.6	106675	32394.9	209984	42585.4	93316.4	78986.5	28179.6	16726.9	7.8245	0.0066836	2.175	0.026539	control2-control1; infected-control2	surrounding tissue
PG(18:1(9Z)/18:0), PG(18:0/18:1(9Z)), PG(18:0/18:1(11Z)), PG(18:1(11Z)/18:0)	PG	C42H81O10P	M-H	C42H81O10P-H-	42	81	0	10	1	0	0	0	1	0	0	775.548	775.549	-1.41291	17186.7	173072	657627	939390	1.49027e+06	581026	716024	1.46392e+06	493451	2.13734e+06	261197	1.53714e+06	1.55484e+06	723908	295829	7.3197	0.0083549	2.0781	0.030226	infected-control1	surrounding tissue
PPA(18:1(9Z)/18:1(9Z))	PA	C39H74O11P2	M-H	C39H74O11P2-H-	39	74	0	11	2	0	0	0	1	0	0	779.462	779.463	-1.40402	25644.4	69234.7	167475	438115	371719	221448	339857	826644	313598	1.90288e+06	158173	2.02382e+06	1.68921e+06	759840	306485	14.264	0.00067375	3.1715	0.0044951	infected-control1; infected-control2	cysts
PI(13:0/17:1(9Z)), PI(15:0/15:1(9Z)), PI(15:1(9Z)/15:0), PI(17:1(9Z)/13:0), PI(14:0/16:1(9Z)), PI(14:1(9Z)/16:0), PI(16:0/14:1(9Z)), PI(16:1(9Z)/14:0), PI(18:1(9Z)/12:0), PI(12:0/18:1(9Z))	PI	C39H73O13P	M-H	C39H73O13P-H-	39	73	0	13	1	0	0	0	1	0	0	779.471	779.472	-1.4058	2821.7	1748.78	3199.92	6167.65	6674.48	3144.84	782298	974754	596361	2.07757e+06	261473	1.69377e+06	2.53487e+06	1.56822e+06	1.01033e+06	168.46	1.6547e-09	8.7813	5.1804e-08	infected-control1; infected-control2	cysts
PS(18:1(9Z)/18:4(6Z,9Z,12Z,15Z)), PS(18:3(6Z,9Z,12Z)/18:2(9Z,12Z)), PS(18:2(9Z,12Z)/18:3(6Z,9Z,12Z)), PS(16:1(9Z)/20:4(5Z,8Z,11Z,14Z)), PS(14:1(9Z)/22:4(7Z,10Z,13Z,16Z)), PS(18:2(9Z,12Z)/18:3(9Z,12Z,15Z)), PS(18:3(9Z,12Z,15Z)/18:2(9Z,12Z)), PS(18:4(6Z,9Z,12Z,15Z)/18:1(9Z)), PS(22:4(7Z,10Z,13Z,16Z)/14:1(9Z)), PS(16:0/20:5(5Z,8Z,11Z,14Z,17Z)), PS(20:4(5Z,8Z,11Z,14Z)/16:1(9Z)), PS(20:5(5Z,8Z,11Z,14Z…	PS	C42H72NO10P	M-H	C42H72NO10P-H-	42	72	1	10	1	0	0	0	1	0	0	780.481	780.482	-1.40398	909.14	4507.88	6390.35	50956.1	15776.5	18270.7	3250.47	4975.24	999.246	2859.22	1419.69	3106.87	2566.48	1418.74	1267.75	29.756	2.2328e-05	4.6512	0.00022857	control2-control1; infected-control1; infected-control2	-
PS(O-17:0/20:5(5Z,8Z,11Z,14Z,17Z)), PS(P-17:0/20:4(8Z,11Z,14Z,17Z)), PS(O-13:0/24:5(9Z,12Z,15Z,18Z,21Z)), PS(P-13:0/24:4(9Z,12Z,15Z,18Z)), PS(O-13:0/24:5(6Z,9Z,12Z,15Z,18Z)), PS(O-15:0/22:5(7Z,10Z,13Z,16Z,19Z)), PS(O-15:0/22:5(4Z,7Z,10Z,13Z,16Z)), PS(P-17:0/20:4(5Z,8Z,11Z,14Z)), PS(P-15:0/22:4(7Z,10Z,13Z,16Z))	PS	C43H76NO9P	M-H	C43H76NO9P-H-	43	76	1	9	1	0	0	0	1	0	0	780.517	780.518	-1.40391	2424.9	41807.3	370075	303584	173200	138639	59915.5	42688.7	12452.8	49307.7	9892.69	33106	19697.4	11022.7	5560.8	7.1279	0.0091144	2.0403	0.032257	infected-control2	tissue
PC(18:3(6Z,9Z,12Z)/18:1(9Z)), PC(16:1(9Z)/20:3(8Z,11Z,14Z)), PC(18:0/18:4(6Z,9Z,12Z,15Z)), PC(16:0/20:4(8Z,11Z,14Z,17Z)), PC(18:1(9Z)/18:3(6Z,9Z,12Z)), PC(18:1(11Z)/18:3(6Z,9Z,12Z)), PC(20:3(8Z,11Z,14Z)/16:1(9Z)), PC(20:3(5Z,8Z,11Z)/16:1(9Z)), PC(16:1(9Z)/20:3(5Z,8Z,11Z)), PC(22:4(7Z,10Z,13Z,16Z)/14:0), PC(14:0/22:4(7Z,10Z,13Z,16Z)), PC(18:3(9Z,12Z,15Z)/18:1(9Z)), PC(18:4(6Z,9Z,12Z,15Z)/18:0), PC…	PC	C44H80NO8P	M-H	C44H80NO8P-H-	44	80	1	8	1	0	0	0	1	0	0	780.554	780.555	-1.40385	11051.2	55718.8	456555	743610	791953	479580	177765	133601	18316.4	191224	16387	207399	182340	52340.9	19736.2	7	0.0096659	2.0148	0.033769	infected-control2	surrounding tissue
PE(O-22:0/18:4(6Z,9Z,12Z,15Z)), PE(O-14:0/26:4(11Z,14Z,17Z,20Z)), PE(P-18:1(11Z)/22:2(13Z,16Z)), PE(P-22:0/18:3(9Z,12Z,15Z)), PC(P-17:0/20:3(11Z,14Z,17Z)), PC(O-13:0/24:4(9Z,12Z,15Z,18Z)), PE(O-18:2(9Z,12Z)/22:2(13Z,16Z)), PE(P-22:1(13Z)/18:2(9Z,11E)), PE(O-20:1(11Z)/20:3(11Z,14Z,17Z)), PE(P-20:0/20:3(11Z,14Z,17Z)), PE(O-16:0/24:4(9Z,12Z,15Z,18Z)), PE(P-20:0/20:3(8Z,11Z,14Z)), PE(O-18:1(11Z)/22:3…	PE	C45H84NO7P	M-H	C45H84NO7P-H-	45	84	1	7	1	0	0	0	1	0	0	780.59	780.591	-1.40378	2047.03	13010.6	145859	306638	311753	195843	101392	86932.2	69953.7	410368	24655.6	193757	101474	99966.4	40625.2	6.7371	0.010927	1.9615	0.036155	control2-control1; infected-control1	walls
PI(16:0/14:0), PI(15:0/15:0), PI(18:0/12:0), PI(17:0/13:0), PI(13:0/17:0), PI(12:0/18:0), PI(14:0/16:0)	PI	C39H75O13P	M-H	C39H75O13P-H-	39	75	0	13	1	0	0	0	1	0	0	781.486	781.487	-1.40217	1205.25	5884.96	6983.08	32915.6	11337.3	13399.2	2.62231e+06	2.95333e+06	2.69865e+06	6.84846e+06	1.05772e+06	4.44085e+06	6.8104e+06	4.63799e+06	1.72684e+06	473.01	3.8625e-12	11.413	7.8602e-10	infected-control1; infected-control2	cysts	Kadesch: PI
PS(P-17:0/20:3(11Z,14Z,17Z)), PS(O-15:0/22:4(7Z,10Z,13Z,16Z)), PS(P-15:0/22:3(10Z,13Z,16Z)), PS(P-17:0/20:3(8Z,11Z,14Z)), PS(O-13:0/24:4(9Z,12Z,15Z,18Z)), PS(O-17:0/20:4(8Z,11Z,14Z,17Z)), PS(O-17:0/20:4(5Z,8Z,11Z,14Z))	PS	C43H78NO9P	M-H	C43H78NO9P-H-	43	78	1	9	1	0	0	0	1	0	0	782.533	782.534	-1.40029	7795.03	120323	928203	1.1959e+06	927545	550103	163886	114438	23733.4	146157	24910.5	81054.4	51237.1	28069.4	5281.22	9.2653	0.0036871	2.4333	0.017348	infected-control2	tissue
PE(P-18:0/22:2(13Z,16Z))	PE	C45H86NO7P	M-H	C45H86NO7P-H-	45	86	1	7	1	0	0	0	1	0	0	782.606	782.607	-1.40016	496.369	318.325	2486.85	3283.42	3197.52	2170.13	13244.8	21879.2	31551.7	191312	8409.2	84738.1	45920.2	44556.9	21193.4	35.537	9.0841e-06	5.0417	9.9925e-05	infected-control1; infected-control2	walls
SM(iso-t17:0/22:2(13Z,16Z)), PE-Cer(d20:1(4E)/22:2(13Z,16Z))	SM	C44H87N2O7P	M-H	C44H87N2O7P-H-	44	87	2	7	1	0	0	0	1	0	0	785.617	785.618	-1.3948	660.256	1059.27	31420.7	15339.7	6235.55	5001.33	395221	315010	208929	1.05591e+06	74411.8	1.06185e+06	1.0163e+06	579216	267401	62.601	4.4762e-07	6.3491	6.8747e-06	infected-control1; infected-control2	cysts
SM(d18:1/22:1(13Z)), SM(d16:1/24:1(15Z))	SM	C45H89N2O6P	M+H	C45H89N2O6P+H+	45	89	2	6	1	0	0	1	0	0	0	785.653	785.653	0.00180372	270247	18486.3	168202	9017.86	7200.03	7274.04	173484	165447	383551	590110	165355	615979	333826	441263	215563	37.378	7.0035e-06	5.1547	0.00029643	control2-control1; infected-control2	surrounding tissue
SM(d14:0/26:1(17Z)), SM(d20:0/20:1(11Z)), SM(d18:0/22:1(13Z)), SM(d16:1(4E)/24:0), SM(d14:1(4E)/26:0), SM(d18:1(4E)/22:0), SM(d16:0/24:1(15Z)), SM(d20:1(4E)/20:0), SM(iso-d17:1(4E)/23:0)	SM	C45H91N2O6P	M-H	C45H91N2O6P-H-	45	91	2	6	1	0	0	0	1	0	0	785.653	785.654	-1.39473	653438	1.4939e+06	7.8667e+06	6.8958e+06	6.50388e+06	6.55243e+06	3.75706e+06	2.63583e+06	1.02382e+06	2.02613e+06	1.14885e+06	2.03963e+06	1.69985e+06	1.90101e+06	598154	8.6151	0.0047873	2.3199	0.020839	infected-control1; infected-control2	surrounding tissue
PC(18:1(17Z)/18:1(17Z)), PC(18:1(9Z)/18:1(9Z)), PC(18:0/18:2(6Z,9Z)), PC(18:1(11E)/18:1(11E)), PC(18:1(13Z)/18:1(13Z)), PC(18:1(14Z)/18:1(14Z)), PC(18:1(15Z)/18:1(15Z)), PC(18:1(16Z)/18:1(16Z)), PC(18:1(2Z)/18:1(2Z)), PC(18:1(5Z)/18:1(5Z)), PC(18:1(4Z)/18:1(4Z)), PC(14:1(9Z)/22:1(11Z)), PC(16:0/20:2(11Z,14Z)), PC(16:1(9Z)/20:1(11Z)), PC(17:2(9Z,12Z)/19:0), PC(19:1(9Z)/17:1(9Z)), PC(20:1(11Z)/16:1…	PC	C44H84NO8P	M+H	C44H84NO8P+H+	44	84	1	8	1	0	0	1	0	0	0	786.601	786.601	0.00180155	2.64085e+07	4.88113e+06	1.69722e+07	4.25593e+06	4.85438e+06	5.14528e+06	2.04342e+07	1.29286e+07	4.57001e+07	7.17505e+07	2.89974e+07	5.42938e+07	5.63387e+07	6.91739e+07	1.26576e+07	11.571	0.0015854	2.7999	0.014598	infected-control1; infected-control2	higher in cysts	PC 36:2	yes
PS(18:1(6Z)/18:0), PS(20:0/16:1(9Z)), PS(18:1(9Z)/18:0), PS(14:1(9Z)/22:0), PS(20:0/16:1(6Z)), PS(26:1(17Z)/10:0), PS(18:0/18:1(11E)), PS(14:0/22:1(13Z)), PS(24:1(15Z)/12:0), PS(10:0/26:1(17Z)), PS(18:0/18:1(11Z)), PS(18:1(11Z)/18:0), PS(16:1(9Z)/20:0), PS(12:0/24:1(15Z)), PS(18:0/18:1(9Z)), PS(22:0/14:1(9Z)), PS(16:0/20:1(11Z)), PS(18:0/18:1(6Z)), PS(22:1(13Z)/14:0), PS(18:1(11E)/18:0), PS(20:1(…	PS	C42H80NO10P	M-H	C42H80NO10P-H-	42	80	1	10	1	0	0	0	1	0	0	788.544	788.545	-1.38962	1.26233e+06	4.51427e+06	1.22549e+07	2.36006e+07	2.67582e+07	2.4339e+07	1.30944e+07	1.65867e+07	8.09377e+06	1.42181e+07	7.07977e+06	1.19764e+07	1.05751e+07	7.99557e+06	4.58085e+06	7.3238	0.0083395	2.0789	0.030226	control2-control1; infected-control2	surrounding tissue	PS 18:1_18:0
PE-Cer(d20:1(4E)/22:0), PE-Cer(t18:0/24:0), SM(t20:0/19:0), SM(t16:0/23:0), SM(t18:0/21:0), SM(iso-t17:0/22:0)	SM	C44H91N2O7P	M-H	C44H91N2O7P-H-	44	91	2	7	1	0	0	0	1	0	0	789.648	789.649	-1.38768	2976.35	8973.56	11062.3	67077	31348.4	32887.9	1332.46	5434.77	5248.45	13584.2	2441.77	1053.53	8517.04	5870.13	321.1	7.3558	0.0082204	2.0851	0.030226	infected-control2	-
(3'-sulfo)GalCer(d18:1(4E)/17:0), (3'-sulfo)GalCer(d18:1(4E)/17:0)	other	C41H79NO11S	M-H	C41H79NO11S-H-	41	79	1	11	0	1	0	0	1	0	0	792.529	792.53	-1.38461	34028.5	17307.8	84778.6	860760	1.07758e+06	550248	62285.2	105328	49093.1	251459	60220.2	55785.2	183556	121037	13842.3	9.0543	0.0040081	2.3971	0.018263	control2-control1; infected-control2	tissue
PC(17:0/20:4(8Z,11Z,14Z,17Z)), PC(22:4(7Z,10Z,13Z,16Z)/15:0), PE(22:3(10Z,13Z,16Z)/18:1(11E)), PE(20:1(11Z)/20:3(8Z,11Z,14Z)), PE(2:0/38:4(23Z,26Z,29Z,32Z)), PE(10:0/30:4(15Z,18Z,21Z,24Z)), PC(24:4(9Z,12Z,15Z,18Z)/13:0), PE(28:4(13Z,16Z,19Z,22Z)/12:0), PE(12:0/28:4(13Z,16Z,19Z,22Z)), PC(17:0/20:4(5Z,8Z,11Z,14Z)), PE(20:3(11Z,14Z,17Z)/20:1(11Z)), PE(20:4(8Z,11Z,14Z,17Z)/20:0), PE(16:0/24:4(9Z,12Z,…	PC/PE	C45H82NO8P	M-H	C45H82NO8P-H-	45	82	1	8	1	0	0	0	1	0	0	794.569	794.571	-1.37908	652029	2.40599e+06	7.34399e+06	9.98874e+06	1.12574e+07	8.68703e+06	4.12736e+06	3.62592e+06	1.74715e+06	4.34661e+06	1.18198e+06	2.90003e+06	3.01335e+06	2.07045e+06	495984	9.6651	0.0031573	2.5007	0.01545	infected-control2	surrounding tissue
PS(O-20:1(11Z)/16:1(9Z)), PS(P-14:0/22:1(13Z)), PS(O-20:1(11Z)/16:1(6Z)), PS(O-18:0/18:2(9Z,11E)), PS(O-18:0/18:2(9Z,12Z)), PS(O-14:0/22:2(13Z,16Z)), PS(P-20:1(11Z)/16:0), PS(P-22:1(13Z)/14:0), PS(O-18:1(13Z)/18:1(11Z)), PS(P-18:1(13Z)/18:0), PS(P-20:0/16:1(6Z)), PS(O-18:1(9Z)/18:1(11E)), PS(O-18:1(13Z)/18:1(9Z)), PS(O-18:1(11Z)/18:1(11Z)), PS(O-18:1(9Z)/18:1(6Z)), PS(P-22:0/14:1(9Z)), PS(P-16:0/…	PS	C42H80NO9P	M+Na	C42H80NO9P+Na+	42	80	1	9	1	0	0	0	0	1	0	796.546	796.546	0.00177906	23069.3	8101.61	10349.1	32735.2	27204	13829.1	13963.4	11842.5	17532.5	3058.32	4346.6	9708.9	4745.78	7474.67	3884.64	9.9494	0.0028343	2.5476	0.023273	infected-control2	-
PE(20:2(11Z,14Z)/20:1(11Z)), PE(18:1(6Z)/22:2(13Z,16Z)), PE(18:1(11Z)/22:2(13Z,16Z)), PE(22:1(13Z)/18:2(9Z,11E)), PE(24:1(15Z)/16:2(9Z,12Z)), PC(20:3(8Z,11Z,14Z)/17:0), PE(18:1(11E)/22:2(13Z,16Z)), PE(20:3(8Z,11Z,14Z)/20:0), PE(18:3(9Z,12Z,15Z)/22:0), PE(22:2(13Z,16Z)/18:1(11Z)), PE(22:0/18:3(6Z,9Z,12Z)), PC(15:0/22:3(10Z,13Z,16Z)), PC(17:0/20:3(8Z,11Z,14Z)), PC(19:0/18:3(9Z,12Z,15Z)), PE(20:3(11…	PC/PE	C45H84NO8P	M-H	C45H84NO8P-H-	45	84	1	8	1	0	0	0	1	0	0	796.585	796.586	-1.37559	259457	924121	3.94822e+06	5.05607e+06	5.63011e+06	4.34287e+06	1.16983e+06	1.29502e+06	778927	2.90405e+06	539604	1.37485e+06	1.45417e+06	854563	271205	13.138	0.00094946	3.0225	0.0059912	infected-control2	surrounding tissue
PC(P-18:0/18:0), PC(P-16:0/20:0), PC(18:0/P-18:0), PC(o-16:1(9Z)/20:0), PC(o-18:1(9Z)/18:0), PC(20:0/P-16:0)	PC	C44H88NO7P	M+Na	C44H88NO7P+Na+	44	88	1	7	1	0	0	0	0	1	0	796.619	796.619	0.00177889	120608	17018.4	175346	7096.95	18318.9	13920.4	6405.92	20546.2	28617.7	6081.53	1022.21	2698.84	5311.57	12106.6	2660.53	11.161	0.0018265	2.7384	0.016255	infected-control1	-
PC(P-18:0/20:3(8Z,11Z,14Z)), PC(20:2(11Z,14Z)/P-18:1(11Z)), PC(P-18:0/20:3(5Z,8Z,11Z)), PC(P-18:1(11Z)/20:2(11Z,14Z)), PC(20:3(8Z,11Z,14Z)/P-18:0), PC(o-18:0/20:4(8Z,11Z,14Z,17Z)), PC(20:3(5Z,8Z,11Z)/P-18:0), PC(P-18:1(9Z)/20:2(11Z,14Z)), PC(20:2(11Z,14Z)/P-18:1(9Z))	PC	C46H86NO7P	M+H	C46H86NO7P+H+	46	86	1	7	1	0	0	1	0	0	0	796.621	796.621	0.00177889	120870	16943.9	176504	7163.92	18572.7	14065.6	6924.33	20657.5	28598.4	6185.74	1102.58	2798.98	5466.1	12599.9	2734.83	11.192	0.001807	2.743	0.016255	infected-control1	-
PE(22:5(4Z,7Z,10Z,13Z,16Z)/P-18:1(11Z)), PE(22:5(4Z,7Z,10Z,13Z,16Z)/P-18:1(9Z)), PE(22:5(7Z,10Z,13Z,16Z,19Z)/P-18:1(11Z)), PE(22:5(7Z,10Z,13Z,16Z,19Z)/P-18:1(9Z)), PE(22:6(4Z,7Z,10Z,13Z,16Z,19Z)/P-18:0), PE(P-18:0/22:6(4Z,7Z,10Z,13Z,16Z,19Z)), PE(P-18:1(11Z)/22:5(4Z,7Z,10Z,13Z,16Z)), PE(P-18:1(11Z)/22:5(7Z,10Z,13Z,16Z,19Z)), PE(P-18:1(9Z)/22:5(4Z,7Z,10Z,13Z,16Z)), PE(P-18:1(9Z)/22:5(7Z,10Z,13Z,16…	PE	C45H78NO7P	M+Na	C45H78NO7P+Na+	45	78	1	7	1	0	0	0	0	1	0	798.541	798.541	0.00177461	1.32924e+07	6.03816e+06	1.31259e+07	3.2069e+06	3.16858e+06	1.15841e+07	1.9827e+07	1.78878e+07	5.71604e+07	3.51291e+07	3.64725e+07	5.60842e+07	2.31192e+07	6.02616e+07	2.50065e+07	7.4804	0.0077748	2.1093	0.047272	infected-control1; infected-control2	higher in cysts		yes
PC(14:0/20:1(11Z)), PC(14:1(9Z)/20:0), PC(16:0/18:1(11Z)), PC(16:0/18:1(9Z)), PC(16:1(9Z)/18:0), PC(18:0/16:1(9Z)), PC(18:1(11Z)/16:0), PC(18:1(9Z)/16:0), PC(20:1(11Z)/14:0), PC(20:0/14:1(9Z)), PE(15:0/22:1(13Z)), PE(22:1(13Z)/15:0), PE-NMe(18:0/18:1(9Z)), PE-NMe(18:0/18:1(11Z)), PE-NMe(14:1(9Z)/22:0), PE-NMe(16:0/20:1(11Z)), PE-NMe(16:1(9Z)/20:0), PE-NMe(14:0/22:1(13Z)), PE-NMe(18:1(11Z)/18:0), …	PC	C42H82NO8P	M+K	C42H82NO8P+K+	42	82	1	8	1	0	0	0	0	0	1	798.541	798.541	0.00201255	1.32924e+07	6.03816e+06	1.31259e+07	3.2069e+06	3.16858e+06	1.15841e+07	1.9827e+07	1.78878e+07	5.71604e+07	3.51291e+07	3.64725e+07	5.60842e+07	2.31192e+07	6.02616e+07	2.50065e+07	7.4804	0.0077748	2.1093	0.047272	infected-control1; infected-control2	higher in walls	PC 34:1
PS(O-20:1(11Z)/16:0), PS(O-14:0/22:1(13Z)), PS(P-30:0/6:0), PS(P-15:0/21:0), PS(O-20:0/16:1(9Z)), PS(P-24:0/12:0), PS(O-18:1(9Z)/18:0), PS(P-17:0/19:0), PS(O-20:0/16:1(6Z)), PS(O-18:1(11Z)/18:0), PS(O-22:1(13Z)/14:0), PS(O-18:0/18:1(6Z)), PS(O-22:0/14:1(9Z)), PS(P-22:0/14:0), PS(O-18:1(13Z)/18:0), PS(P-20:0/16:0), PS(P-16:0/20:0), PS(P-14:0/22:0), PS(O-18:0/18:1(11E)), PS(O-16:0/20:1(11Z)), PS(O-…	PS	C42H82NO9P	M+Na	C42H82NO9P+Na+	42	82	1	9	1	0	0	0	0	1	0	798.562	798.562	0.00177457	24990.1	4610.36	12065.5	8359.66	24478.4	17411.1	14447	10435.7	14719.3	4871.1	6904.97	9038.66	4784.63	10376.9	6213.36	8.2898	0.0054797	2.2612	0.037304	infected-control2	-
PC(o-18:2(9Z,12Z)/20:0), PC(o-18:1(9Z)/20:1(11Z)), PC(20:0/P-18:1(11Z)), PC(20:0/P-18:1(9Z)), PC(20:1(11Z)/P-18:0), PC(P-18:0/20:1(11Z)), PC(P-18:1(9Z)/20:0), PC(22:1(13Z)/P-16:0), PC(P-18:1(11Z)/20:0), PC(P-16:0/22:1(13Z))	PC/PE	C46H90NO7P	M-H	C46H90NO7P-H-	46	90	1	7	1	0	0	0	1	0	0	798.637	798.638	-1.37206	966.602	1322.78	22724.2	23719.2	12932.2	9876.24	161844	142003	83707	483651	25210.8	476889	367842	187248	77075.9	38.351	6.1301e-06	5.2125	6.9304e-05	infected-control1; infected-control2	cysts
PI(P-15:0/18:4(6Z,9Z,12Z,15Z)), PI(P-13:0/20:4(8Z,11Z,14Z,17Z)), PI(P-13:0/20:4(5Z,8Z,11Z,14Z)), PI(O-13:0/20:5(5Z,8Z,11Z,14Z,17Z))	PI	C42H73O12P	M-H	C42H73O12P-H-	42	73	0	12	1	0	0	0	1	0	0	799.476	799.477	-1.37062	754.547	4354.29	5861.96	3007.63	2021.02	2527.79	42507.4	7441.12	195945	28465.8	4259.23	124538	227997	88805.3	352825	11.081	0.0018788	2.7261	0.010264	infected-control1; infected-control2	cysts
Lysobisphosphatidate (12:0/0:0/24:1(15Z)/0:0), Lysobisphosphatidate (18:0/0:0/18:1(11Z)/0:0), Lysobisphosphatidate (10:0/0:0/26:1(17Z)/0:0), Lysobisphosphatidate (18:0/0:0/18:1(9Z)/0:0), PG(16:0/20:1(11Z)), Lysobisphosphatidate (14:0/0:0/22:1(13Z)/0:0), Lysobisphosphatidate (16:0/0:0/20:1(11Z)/0:0), Lysobisphosphatidate (18:0/0:0/18:1(11E)/0:0), Lysobisphosphatidate (20:0/0:0/16:1(9Z)/0:0), PG(26…	PG	C42H81O10P	M+Na	C42H81O10P+Na+	42	81	0	10	1	0	0	0	0	1	0	799.546	799.546	0.00177238	5.93899e+06	2.50665e+06	5.72853e+06	1.12417e+06	1.15619e+06	5.15505e+06	8.67825e+06	7.99016e+06	2.54245e+07	1.55884e+07	1.6325e+07	2.48792e+07	1.02657e+07	2.67924e+07	1.12638e+07	7.7642	0.0068613	2.1636	0.044251	infected-control2	higher in cysts
PE-Cer(d16:1(4E)/28:0), PE-Cer(d14:1(4E)/30:0), SM(iso-d17:0/24:1(15Z)), SM(d18:1(4E)/23:0), PE-Cer(d20:0/24:1(15Z)), PE-Cer(d18:0/26:1(17Z)), PE-Cer(d18:1(4E)/26:0), SM(iso-d17:1(4E)/24:0), SM(d20:1(4E)/21:0)	SM	C46H93N2O6P	M-H	C46H93N2O6P-H-	46	93	2	6	1	0	0	0	1	0	0	799.669	799.67	-1.37029	2.44394e+06	5.97164e+06	2.30675e+07	1.81316e+07	1.70288e+07	1.72559e+07	9.54385e+06	8.08716e+06	4.55954e+06	9.38485e+06	5.04738e+06	7.9168e+06	6.24609e+06	4.85122e+06	2.45844e+06	9.6224	0.0032094	2.4936	0.015458	infected-control1; infected-control2	surrounding tissue		yes
(3'-sulfo)GalCer(d18:1(4E)/18:3(6Z,9Z,12Z)), (3'-sulfo)GalCer(d18:1(4E)/18:3(9Z,12Z,15Z))	other	C42H75NO11S	M-H	C42H75NO11S-H-	42	75	1	11	0	1	0	0	1	0	0	800.498	800.499	-1.37083	58909.4	63226.1	970495	1.47594e+06	798003	943127	1.29672e+06	2.02906e+06	763487	1.87502e+06	609885	3.04505e+06	2.38598e+06	1.49948e+06	793779	12.126	0.0013156	2.8809	0.0076192	infected-control1	tissue
PS(15:0/20:0), PS(20:0/15:0)	PS	C41H80NO10P	M+Na	C41H80NO10P+Na+	41	80	1	10	1	0	0	0	0	1	0	800.541	800.541	0.00177018	283653	57903.9	201465	20936.1	24252.5	242820	550654	424387	1.86178e+06	1.05783e+06	1.15284e+06	1.83752e+06	628558	2.19308e+06	757024	12.332	0.0012294	2.9103	0.012015	infected-control1; infected-control2	higher in cysts
PE(18:2(9Z,12Z)/22:0), PE(22:0/18:2(9Z,12Z)), PC(22:2(13Z,16Z)/15:0), PE(18:0/22:2(13Z,16Z)), PC(15:0/22:2(13Z,16Z)), PE(20:0/20:2(11Z,14Z)), PE(22:2(13Z,16Z)/18:0), PE(20:1(11Z)/20:1(11Z)), PE(20:2(11Z,14Z)/20:0)	PC/PE	C45H86NO8P	M+H	C45H86NO8P+H+	45	86	1	8	1	0	0	1	0	0	0	800.616	800.616	0.00177001	643170	12388.7	84294.6	9817.29	5147.1	49309.3	228538	122572	1.22084e+06	447759	1.25917e+06	878876	478134	1.40678e+06	256681	9.0917	0.0039489	2.4035	0.030389	infected-control2	cysts		yes
PC(o-18:1(9Z)/20:0), PC(o-16:1(9Z)/22:0), PC(P-18:0/20:0), PC(P-16:0/22:0), PC(20:0/P-18:0), PC(22:0/P-16:0)	PC	C46H92NO7P	M-H	C46H92NO7P-H-	46	92	1	7	1	0	0	0	1	0	0	800.653	800.654	-1.3686	399.181	376.871	5224.86	3344.07	3275.73	2728.78	11645.1	10892.5	5179.7	33087.6	2731.98	28001.9	25681.7	10471.4	4604.56	16.946	0.00031961	3.4954	0.0024314	infected-control1; infected-control2	-
PA(22:0/20:5(5Z,8Z,11Z,14Z,17Z)), PA(20:5(5Z,8Z,11Z,14Z,17Z)/22:0), PA(22:4(7Z,10Z,13Z,16Z)/20:1(11Z)), PA(22:2(13Z,16Z)/20:3(8Z,11Z,14Z)), PA(20:1(11Z)/22:4(7Z,10Z,13Z,16Z)), PA(20:3(8Z,11Z,14Z)/22:2(13Z,16Z))	PA	C45H79O8P	M+Na	C45H79O8P+Na+	45	79	0	8	1	0	0	0	0	1	0	801.54	801.54	0.00176797	107526	14347.5	61753.1	4945.01	7539.93	98968.7	261470	161469	902676	417440	487055	876684	233761	951313	274944	12.437	0.0011877	2.9253	0.011828	infected-control1; infected-control2	higher in cysts
PA(22:2(13Z,16Z)/22:6(4Z,7Z,10Z,13Z,16Z,19Z)), PA(22:4(7Z,10Z,13Z,16Z)/22:4(7Z,10Z,13Z,16Z)), PA(22:6(4Z,7Z,10Z,13Z,16Z,19Z)/22:2(13Z,16Z))	PA	C47H77O8P	M+H	C47H77O8P+H+	47	77	0	8	1	0	0	1	0	0	0	801.543	801.543	0.00176797	107710	14611.8	62529.7	4941.43	7618.04	99572.6	261964	162186	904447	419574	488271	878181	235215	954647	277271	12.437	0.001188	2.9252	0.011828	infected-control1; infected-control2	higher in cysts
PS(18:1(9Z)/19:0), PS(22:1(13Z)/15:0), PS(18:1(6Z)/19:0), PS(17:0/20:1(11Z)), PS(19:0/18:1(11Z)), PS(15:0/22:1(13Z)), PS(22:1(13Z)/15:0), PS(13:0/24:1(15Z)), PS(21:0/16:1(9Z)), PS(24:1(15Z)/13:0), PS(24:1(15Z)/13:0), PS(18:1(11E)/19:0), PS(19:0/18:1(6Z)), PS(20:1(11Z)/17:0), PS(21:0/16:1(6Z)), PS(16:1(6Z)/21:0), PS(18:1(11Z)/19:0), PS(19:0/18:1(11E)), PS(19:0/18:1(9Z)), PS(20:1(11Z)/17:0), PS(17:…	PS	C43H82NO10P	M-H	C43H82NO10P-H-	43	82	1	10	1	0	0	0	1	0	0	802.559	802.56	-1.36535	12853.8	52146.9	625483	1.60628e+06	1.37247e+06	1.14354e+06	268395	341775	110101	759667	111376	312419	364324	170255	39264.9	7.6286	0.0072811	2.1378	0.027852	control2-control1; infected-control2	tissue		yes
PI(18:1(9Z)/14:1(9Z)), PI(18:1(11E)/14:1(9Z)), PI(14:1(9Z)/18:1(11E)), PI(14:1(9Z)/18:1(6Z)), PI(16:1(9Z)/16:1(9Z)), PI(14:0/18:2(9Z,12Z)), PI(16:1(9Z)/16:1(6Z)), PI(16:0/16:2(9Z,12Z)), PI(18:2(9Z,12Z)/14:0), PI(14:0/18:2(9Z,11E)), PI(20:2(11Z,14Z)/12:0), PI(14:1(9Z)/18:1(11Z)), PI(16:2(9Z,12Z)/16:0), PI(12:0/20:2(11Z,14Z)), PI(16:1(6Z)/16:1(9Z)), PI(18:1(6Z)/14:1(9Z)), PI(10:0/22:2(13Z,16Z)), PI…	PI	C41H75O13P	M-H	C41H75O13P-H-	41	75	0	13	1	0	0	0	1	0	0	805.486	805.487	-1.36039	68892.9	60507.5	49291.2	384336	367820	135324	380214	481168	259191	898233	75288.8	1.10276e+06	976567	721785	581755	6.0091	0.015554	1.8082	0.045873	infected-control1	cysts
PI(16:1(9Z)/16:0), PI(16:0/16:1(9Z))	PI	C41H77O13P	M-H	C41H77O13P-H-	41	77	0	13	1	0	0	0	1	0	0	807.502	807.503	-1.357	46712.2	65078.3	192476	404285	363094	207281	6.62622e+06	7.02442e+06	5.17359e+06	1.89739e+07	2.80834e+06	1.60386e+07	1.76442e+07	1.21938e+07	6.17051e+06	194.57	7.1656e-10	9.1447	2.6513e-08	infected-control1; infected-control2	higher in cysts	Kadesch: PI	yes
SM(d18:1/22:1(13Z)), SM(d16:1/24:1(15Z))	SM	C45H89N2O6P	M+Na	C45H89N2O6P+Na+	45	89	2	6	1	0	0	0	0	1	0	807.635	807.635	0.00175463	152972	31048.3	118127	10308.7	4075.86	32727.9	146342	253997	863120	224336	522553	589384	75217.7	596998	480609	9.4117	0.0034819	2.4582	0.027458	infected-control2	surrounding tissue
PI(16:0/16:0)	PI	C41H79O13P	M-H	C41H79O13P-H-	41	79	0	13	1	0	0	0	1	0	0	809.517	809.519	-1.35362	4819.51	29579.6	193452	239447	128563	188936	207482	437353	214562	407944	65997.9	347211	145158	142869	147750	8.207	0.0056741	2.2461	0.023808	infected-control1	dermis
PS(O-13:0/26:4(11Z,14Z,17Z,20Z)), PS(O-15:0/24:4(9Z,12Z,15Z,18Z)), PS(O-17:0/22:4(7Z,10Z,13Z,16Z)), PS(P-17:0/22:3(10Z,13Z,16Z))	PS	C45H82NO9P	M-H	C45H82NO9P-H-	45	82	1	9	1	0	0	0	1	0	0	810.564	810.565	-1.35187	1929.34	23147.2	221148	259879	149539	98511.4	30006.7	17207.6	4436.86	32045.7	5125.96	10678	9587.88	6845.55	1392.54	10.793	0.0020803	2.6819	0.011141	infected-control1; infected-control2	tissue
PS(18:2(9Z,11E)/20:1(11Z)), PS(18:3(6Z,9Z,12Z)/20:0), PS(18:2(9Z,12Z)/20:1(11Z)), PS(16:1(9Z)/22:2(13Z,16Z)), PS(20:2(11Z,14Z)/18:1(11E)), PS(18:1(9Z)/20:2(11Z,14Z)), PS(22:3(10Z,13Z,16Z)/16:0), PS(22:2(13Z,16Z)/16:1(9Z)), PS(20:2(11Z,14Z)/18:1(9Z)), PS(16:2(9Z,12Z)/22:1(13Z)), PS(20:0/18:3(9Z,12Z,15Z)), PS(18:1(11E)/20:2(11Z,14Z)), PS(20:2(11Z,14Z)/18:1(11Z)), PS(20:1(11Z)/18:2(9Z,11E)), PS(22:2…	PS	C44H80NO10P	M-H	C44H80NO10P-H-	44	80	1	10	1	0	0	0	1	0	0	812.544	812.545	-1.34858	303153	1.5324e+06	3.99705e+06	4.40605e+06	5.60867e+06	4.01692e+06	504624	887303	311128	1.78054e+06	445684	1.79385e+06	977622	551984	325084	26.061	4.2957e-05	4.367	0.00039288	infected-control1; infected-control2	surrounding tissue
PC(14:0/22:0), PC(22:0/14:0), PC(20:0/16:0), PC(18:0/18:0), PC(16:0/20:0)	PC	C44H88NO8P	M+Na	C44H88NO8P+Na+	44	88	1	8	1	0	0	0	0	1	0	812.614	812.614	0.00174388	3.84912e+06	607956	3.14083e+06	293775	319406	351030	519817	487533	1.11029e+06	1.20234e+06	280370	982777	817605	1.388e+06	261093	13.531	0.00084059	3.0754	0.0086391	control2-control1; infected-control1	tissue
PC(20:3(8Z,11Z,14Z)/18:0), PC(20:3(5Z,8Z,11Z)/18:0), PC(18:0/20:3(8Z,11Z,14Z)), PC(18:1(11Z)/20:2(11Z,14Z)), PC(18:3(6Z,9Z,12Z)/20:0), PC(22:2(13Z,16Z)/16:1(9Z)), PC(20:0/18:3(9Z,12Z,15Z)), PC(18:0/20:3(5Z,8Z,11Z)), PC(20:2(11Z,14Z)/18:1(9Z)), PC(20:0/18:3(6Z,9Z,12Z)), PC(20:2(11Z,14Z)/18:1(11Z)), PC(20:1(11Z)/18:2(9Z,12Z)), PC(16:1(9Z)/22:2(13Z,16Z)), PC(18:3(9Z,12Z,15Z)/20:0), PC(18:2(9Z,12Z)/2…	PC	C46H86NO8P	M+H	C46H86NO8P+H+	46	86	1	8	1	0	0	1	0	0	0	812.616	812.616	0.00174387	3.85097e+06	607818	3.15082e+06	293365	321445	350719	522580	484683	1.11132e+06	1.20651e+06	280628	984858	821114	1.39315e+06	258601	13.534	0.00083981	3.0758	0.0086391	control2-control1; infected-control1	tissue
SM(d18:1(4E)/24:0), SM(d16:1(4E)/26:0), SM(d20:0/22:1(13Z)), SM(d18:0/24:1(15Z)), SM(d16:0/26:1(17Z)), SM(d20:1(4E)/22:0), SM(d14:1(4E)/28:0)	SM	C47H95N2O6P	M-H	C47H95N2O6P-H-	47	95	2	6	1	0	0	0	1	0	0	813.684	813.685	-1.34669	21673.6	81615.7	1.33902e+06	826434	695379	740145	219735	156078	45986.6	286567	65064.5	228247	118359	104462	22605.3	6.1792	0.014295	1.8448	0.043258	infected-control2	surrounding tissue
GlcCer(iso-t17:0/22:6(4Z,7Z,10Z,13Z,16Z,19Z))	GlcCer	C45H77NO9	M+K	C45H77NO9+K+	45	77	1	9	0	0	0	0	0	0	1	814.523	814.523	0.000254259	270001	17940.6	96526.4	20714.4	33311.6	87148.8	4.97505e+06	1.72176e+06	4.93519e+06	9.58516e+06	3.34612e+06	9.19417e+06	1.08359e+07	8.93511e+06	1.17946e+06	64.333	3.8544e-07	6.414	4.0933e-05	infected-control1; infected-control2	cysts
Thyroxine	other	C15H11I4NO4	M+K	C15H11I4NO4+K+	15	11	1	4	0	0	4	0	0	0	1	815.65	815.65	-0.00955422	114932	28181	20447.8	8100.78	28869	19264.5	387375	215465	538476	931014	423948	216163	419550	944717	211943	24.509	5.7851e-05	4.2377	0.0010908	infected-control1; infected-control2	cysts
TG(O-13:0/14:1(9Z)/22:6(4Z,7Z,10Z,13Z,16Z,19Z)), TG(O-13:0/16:2(9Z,12Z)/20:5(5Z,8Z,11Z,14Z,17Z)), TG(O-13:0/18:3(6Z,9Z,12Z)/18:4(6Z,9Z,12Z,15Z)), TG(O-13:0/18:3(9Z,12Z,15Z)/18:4(6Z,9Z,12Z,15Z)), TG(O-13:0/18:4(6Z,9Z,12Z,15Z)/18:3(6Z,9Z,12Z)), TG(O-13:0/18:4(6Z,9Z,12Z,15Z)/18:3(9Z,12Z,15Z)), TG(O-13:0/22:6(4Z,7Z,10Z,13Z,16Z,19Z)/14:1(9Z)), TG(O-13:0/20:5(5Z,8Z,11Z,14Z,17Z)/16:2(9Z,12Z))	TG	C52H88O5	M+Na	C52H88O5+Na+	52	88	0	5	0	0	0	0	0	1	0	815.652	815.652	2.09646e-05	116339	28509.3	21810	8119.21	29098	20331.8	390674	216618	541486	941066	430115	218572	425096	961999	216749	24.723	5.5478e-05	4.2559	0.0010908	infected-control1; infected-control2	cysts
PA(22:0/22:1(11Z)), PA(22:1(11Z)/22:0)	PA	C47H91O8P	M+H	C47H91O8P+H+	47	91	0	8	1	0	0	1	0	0	0	815.652	815.652	0.00173738	116339	28509.3	21810	8119.21	29098	20331.8	390674	216618	541486	941066	430115	218572	425096	961999	216749	24.723	5.5478e-05	4.2559	0.0010908	infected-control1; infected-control2	cysts
TG(16:0/14:0/16:1(9Z)), TG(16:0/16:0/14:1(9Z))	TG	C49H92O6	M+K	C49H92O6+K+	49	92	0	6	0	0	0	0	0	0	1	815.653	815.653	0.000253908	116158	28509.3	21810	8119.21	29010.4	20331.8	390674	216618	541486	941066	430115	218572	425096	961999	216687	24.756	5.5124e-05	4.2587	0.0010908	infected-control1; infected-control2	cysts
PE(P-18:1(11Z)/22:4(7Z,10Z,13Z,16Z)), PE(22:4(7Z,10Z,13Z,16Z)/P-18:1(9Z)), PE(22:5(4Z,7Z,10Z,13Z,16Z)/P-18:0), PE(P-18:0/22:5(4Z,7Z,10Z,13Z,16Z)), PE(22:5(7Z,10Z,13Z,16Z,19Z)/P-18:0), PE(22:4(7Z,10Z,13Z,16Z)/P-18:1(11Z)), PE(P-18:1(9Z)/22:4(7Z,10Z,13Z,16Z)), PE(P-18:0/22:5(7Z,10Z,13Z,16Z,19Z))	PE	C45H80NO7P	M+K	C45H80NO7P+K+	45	80	1	7	1	0	0	0	0	0	1	816.53	816.53	0.00196821	28191	8895.77	28085.8	6973.03	2707.47	50124.7	484238	173297	509031	841793	252175	828397	991355	829955	88091.4	20.534	0.0001337	3.8739	0.0021958	infected-control1; infected-control2	cysts
PS(22:1(13Z)/16:0), PS(20:1(11Z)/18:0), PS(24:0/14:1(9Z)), PS(24:1(15Z)/14:0), PS(16:1(9Z)/22:0), PS(22:0/16:1(6Z)), PS(18:0/20:1(11Z)), PS(20:0/18:1(11E)), PS(18:1(11Z)/20:0), PS(20:0/18:1(6Z)), PS(14:1(9Z)/24:0), PS(14:0/24:1(15Z)), PS(20:0/18:1(9Z)), PS(22:0/16:1(9Z)), PS(18:1(6Z)/20:0), PS(18:1(9Z)/20:0), PS(26:1(17Z)/12:0), PS(12:0/26:1(17Z)), PS(20:0/18:1(11Z)), PS(16:1(6Z)/22:0), PS(18:1(1…	PS	C44H84NO10P	M-H	C44H84NO10P-H-	44	84	1	10	1	0	0	0	1	0	0	816.575	816.576	-1.34192	71674.1	358212	1.69351e+06	3.7732e+06	4.38221e+06	4.10937e+06	1.27583e+06	1.15527e+06	423736	2.03251e+06	758235	1.33234e+06	1.07874e+06	661015	242307	8.9432	0.0041903	2.3778	0.018845	control2-control1; infected-control2	surrounding tissue
PC(16:0/22:0), PC(20:0/18:0), PC(18:0/20:0), PC(22:0/16:0), PC(14:0/24:0), PC(24:0/14:0)	PC	C46H92NO8P	M-H	C46H92NO8P-H-	46	92	1	8	1	0	0	0	1	0	0	816.648	816.649	-1.3418	363.228	206.773	1428.46	397.986	878.432	912.86	87441.4	70176.8	39285.1	248320	12586.3	241126	170288	91133.3	34478.9	93.166	4.906e-08	7.3093	9.5083e-07	infected-control1; infected-control2	cysts
PC(P-18:0/20:3(8Z,11Z,14Z)), PC(20:2(11Z,14Z)/P-18:1(11Z)), PC(P-18:0/20:3(5Z,8Z,11Z)), PC(P-18:1(11Z)/20:2(11Z,14Z)), PC(20:3(8Z,11Z,14Z)/P-18:0), PC(o-18:0/20:4(8Z,11Z,14Z,17Z)), PC(20:3(5Z,8Z,11Z)/P-18:0), PC(P-18:1(9Z)/20:2(11Z,14Z)), PC(20:2(11Z,14Z)/P-18:1(9Z))	PC	C46H86NO7P	M+Na	C46H86NO7P+Na+	46	86	1	7	1	0	0	0	0	1	0	818.603	818.603	0.00173112	50332.8	19574.9	109791	6955.47	7648.42	23636.4	3354.86	19445	27003.9	3513.64	1494.78	2611.82	5652.6	7945.31	1857.67	9.8089	0.0029888	2.5245	0.024169	infected-control1	-
PC(22:5(4Z,7Z,10Z,13Z,16Z)/P-18:1(11Z)), PC(P-18:1(9Z)/22:5(4Z,7Z,10Z,13Z,16Z)), PC(22:6(4Z,7Z,10Z,13Z,16Z,19Z)/P-18:0), PC(P-18:1(9Z)/22:5(7Z,10Z,13Z,16Z,19Z)), PC(P-18:1(11Z)/22:5(4Z,7Z,10Z,13Z,16Z)), PC(P-18:0/22:6(4Z,7Z,10Z,13Z,16Z,19Z)), PC(22:5(7Z,10Z,13Z,16Z,19Z)/P-18:1(11Z)), PC(P-18:1(11Z)/22:5(7Z,10Z,13Z,16Z,19Z)), PC(22:5(4Z,7Z,10Z,13Z,16Z)/P-18:1(9Z)), PC(22:5(7Z,10Z,13Z,16Z,19Z)/P-18…	PC	C48H84NO7P	M+H	C48H84NO7P+H+	48	84	1	7	1	0	0	1	0	0	0	818.606	818.606	0.00173112	49037	18329.9	108258	6076.15	7585.38	22856.7	3177.04	18290.8	25668.4	1551.73	1163.91	2410.21	1382.68	7504.97	1685.83	9.2811	0.0036642	2.436	0.028336	infected-control1	-
(3'-sulfo)GalCer(d18:1(4E)/19:0)	other	C43H83NO11S	M-H	C43H83NO11S-H-	43	83	1	11	0	1	0	0	1	0	0	820.56	820.561	-1.33731	15999.1	15494.9	122458	473838	577727	445630	357815	248868	331801	1.37195e+06	238302	335991	1.18541e+06	684217	72819	8.8632	0.0043275	2.3638	0.019041	control2-control1; infected-control1	cysts
PI(13:0/20:1(11Z)), PI(16:1(6Z)/17:0), PI(15:0/18:1(6Z)), PI(15:0/18:1(11Z)), PI(16:1(9Z)/17:0), PI(13:0/20:1(11Z)), PI(19:0/14:1(9Z)), PI(18:1(11Z)/15:0), PI(14:1(9Z)/19:0), PI(18:1(6Z)/15:0), PI(16:1(6Z)/17:0), PI(17:0/16:1(6Z)), PI(15:0/18:1(9Z)), PI(20:1(11Z)/13:0), PI(15:0/18:1(11E)), PI(17:0/16:1(9Z)), PI(18:1(9Z)/15:0), PI(17:0/16:1(9Z)), PI(20:1(11Z)/13:0), PI(18:1(11Z)/15:0), PI(15:0/18:…	PI	C42H79O13P	M-H	C42H79O13P-H-	42	79	0	13	1	0	0	0	1	0	0	821.517	821.519	-1.33384	3326.42	12138	47669.4	54892.4	34372.8	34356.4	354576	360690	169907	686608	45932.4	691170	570106	387532	169226	58.16	6.6883e-07	6.1747	9.7219e-06	infected-control1; infected-control2	cysts
PS(36:5(18Z,21Z,24Z,27Z,30Z)/3:0), PS(24:5(9Z,12Z,15Z,18Z,21Z)/15:0), PS(17:0/22:5(4Z,7Z,10Z,13Z,16Z)), PS(15:0/24:5(6Z,9Z,12Z,15Z,18Z)), PS(15:0/24:5(6Z,9Z,12Z,15Z,18Z)), PS(24:5(9Z,12Z,15Z,18Z,21Z)/15:0), PS(3:0/36:5(18Z,21Z,24Z,27Z,30Z)), PS(15:0/24:5(9Z,12Z,15Z,18Z,21Z)), PS(22:5(4Z,7Z,10Z,13Z,16Z)/17:0), PS(17:0/22:5(7Z,10Z,13Z,16Z,19Z)), PS(19:0/20:5(5Z,8Z,11Z,14Z,17Z)), PS(26:5(11Z,14Z,17Z…	PS	C45H78NO10P	M-H	C45H78NO10P-H-	45	78	1	10	1	0	0	0	1	0	0	822.528	822.529	-1.33221	591.641	5129.09	36479.6	31193.9	14545.8	13069.8	210478	213272	117095	615098	33863.7	243362	597343	238692	91072.7	38.615	5.9157e-06	5.228	6.7822e-05	infected-control1; infected-control2	cysts		yes
SM(d18:1/22:1(13Z)), SM(d16:1/24:1(15Z))	SM	C45H89N2O6P	M+K	C45H89N2O6P+K+	45	89	2	6	1	0	0	0	0	0	1	823.609	823.609	0.00195129	121893	46088.8	166577	12699.2	9247.75	39790.4	275658	278862	1.48307e+06	575605	1.02822e+06	1.63554e+06	241798	1.08757e+06	1.22676e+06	18.37	0.00022273	3.6522	0.0032795	infected-control1; infected-control2	surrounding tissue
PS(20:4(5Z,8Z,11Z,14Z)/19:0), PS(26:4(11Z,14Z,17Z,20Z)/13:0), PS(36:4(21Z,24Z,27Z,30Z)/3:0), PS(22:4(7Z,10Z,13Z,16Z)/17:0), PS(17:0/22:4(7Z,10Z,13Z,16Z)), PS(22:4(7Z,10Z,13Z,16Z)/17:0), PS(24:4(9Z,12Z,15Z,18Z)/15:0), PS(15:0/24:4(9Z,12Z,15Z,18Z)), PS(15:0/24:4(9Z,12Z,15Z,18Z)), PS(21:0/18:4(6Z,9Z,12Z,15Z)), PS(19:0/20:4(5Z,8Z,11Z,14Z)), PS(18:4(6Z,9Z,12Z,15Z)/21:0), PS(26:4(11Z,14Z,17Z,20Z)/13:0)…	PS	C45H80NO10P	M-H	C45H80NO10P-H-	45	80	1	10	1	0	0	0	1	0	0	824.544	824.545	-1.32895	1800.9	37056.9	169427	164541	107555	70179	453475	324475	266208	1.19922e+06	82751.7	609028	883800	486691	139058	15.45	0.00047897	3.3197	0.0033611	infected-control1; infected-control2	cysts
(3'-sulfo)Galbeta-Cer(d18:1/18:0(2OH))	other	C42H81NO12S	M+H	C42H81NO12S+H+	42	81	1	12	0	1	0	1	0	0	0	824.555	824.555	-0.000185432	2.35792e+07	9.01862e+06	2.06825e+07	6.08755e+06	5.63278e+06	1.435e+07	2.82532e+07	2.20667e+07	1.13236e+08	7.33149e+07	7.92977e+07	1.0705e+08	5.10189e+07	1.3927e+08	3.78675e+07	9.9544	0.002829	2.5484	0.023273	infected-control1; infected-control2	higher in cysts
PE(P-18:2(9Z,12Z)/24:5(9Z,12Z,15Z,18Z,21Z)), PE(P-18:1(13Z)/24:6(6Z,9Z,12Z,15Z,18Z,21Z)), PE(P-18:2(9Z,12Z)/24:5(6Z,9Z,12Z,15Z,18Z)), PE(P-18:1(11Z)/24:6(6Z,9Z,12Z,15Z,18Z,21Z)), PE(P-18:1(9Z)/24:6(6Z,9Z,12Z,15Z,18Z,21Z)), PE(O-18:2(9Z,12Z)/24:6(6Z,9Z,12Z,15Z,18Z,21Z)), PE(P-20:1(11Z)/22:6(4Z,7Z,10Z,13Z,16Z,19Z))	PE	C47H80NO7P	M+Na	C47H80NO7P+Na+	47	80	1	7	1	0	0	0	0	1	0	824.556	824.556	0.00171862	2.35792e+07	9.01862e+06	2.06826e+07	6.08755e+06	5.63294e+06	1.435e+07	2.82531e+07	2.20667e+07	1.13236e+08	7.33149e+07	7.92977e+07	1.0705e+08	5.10189e+07	1.3927e+08	3.78675e+07	9.9544	0.0028289	2.5484	0.023273	infected-control1; infected-control2	higher in cysts
PC(18:1(6Z)/18:1(11E)), PC(18:1(6Z)/18:1(11Z)), PC(18:0/18:2(9Z,12Z)), PC(18:1(9Z)/18:1(11E)), PC(18:1(11Z)/18:1(11E)), PC(18:1(11E)/18:1(11E)), PC(22:2(13Z,16Z)/14:0), PE(18:2(9Z,12Z)/21:0), PC(18:2(9Z,12Z)/18:0), PC(18:1(9Z)/18:1(6Z)), PC(14:1(9Z)/22:1(13Z)), PC(18:1(11Z)/18:1(11Z)), PC(20:0/16:2(9Z,12Z)), PC(16:0/20:2(11Z,14Z)), PC(18:1(9Z)/18:1(9Z)), PC(20:1(11Z)/16:1(9Z)), PC(18:1(11Z)/18:1(…	PC	C44H84NO8P	M+K	C44H84NO8P+K+	44	84	1	8	1	0	0	0	0	0	1	824.557	824.557	0.00194905	2.35792e+07	9.01862e+06	2.06826e+07	6.08755e+06	5.63294e+06	1.435e+07	2.82531e+07	2.20667e+07	1.13236e+08	7.33149e+07	7.92977e+07	1.0705e+08	5.10189e+07	1.3927e+08	3.78675e+07	9.9544	0.0028289	2.5484	0.023273	infected-control1; infected-control2	higher in cysts	PC 36:2
PS(P-18:1(11Z)/20:0), PS(P-22:0/16:1(9Z)), PS(P-14:0/24:1(15Z)), PS(O-18:2(9Z,12Z)/20:0), PS(P-22:0/16:1(6Z)), PS(O-20:1(11Z)/18:1(11Z)), PS(O-20:1(11Z)/18:1(6Z)), PS(P-18:1(9Z)/20:0), PS(P-16:0/22:1(13Z)), PS(O-20:1(11Z)/18:1(9Z)), PS(O-22:1(13Z)/16:1(6Z)), PS(O-18:0/20:2(11Z,14Z)), PS(P-18:1(13Z)/20:0), PS(O-22:1(13Z)/16:1(9Z)), PS(O-22:0/16:2(9Z,12Z)), PS(O-18:1(13Z)/20:1(11Z)), PS(P-20:0/18:1…	PS	C44H84NO9P	M+Na	C44H84NO9P+Na+	44	84	1	9	1	0	0	0	0	1	0	824.578	824.578	0.00171858	21820	4955.91	14816.3	10279.6	30469.8	11939.3	11859.5	8016.13	13227	3005.88	3552.9	15621	7829.1	7683.74	3415.02	11.731	0.0015014	2.8235	0.013905	infected-control2	-
PE(20:1(11Z)/20:0), PE(20:0/20:1(11Z)), PE(18:1(11Z)/22:0), PE(22:0/18:1(11Z)), PE(18:1(9Z)/22:0), PE(22:0/18:1(9Z)), PE(18:0/22:1(13Z))	PE	C45H88NO8P	M+Na	C45H88NO8P+Na+	45	88	1	8	1	0	0	0	0	1	0	824.614	824.614	0.0017185	138225	17245.6	79692.7	5329	3415.15	20519.5	94728.5	97128.5	556950	193778	383003	616131	69667.5	369277	487483	10.645	0.0021936	2.6588	0.018889	infected-control2	surrounding tissue
PG(16:1(9Z)/22:1(11Z)), PG(17:2(9Z,12Z)/21:0), PG(19:1(9Z)/19:1(9Z)), PG(22:1(11Z)/16:1(9Z)), PG(22:2(13Z,16Z)/16:0), PG(20:0/18:2(9Z,12Z)), PG(18:1(9Z)/20:1(11Z)), PG(18:0/20:2(11Z,14Z)), PG(16:0/22:2(13Z,16Z)), PG(18:2(9Z,12Z)/20:0), PG(20:1(11Z)/18:1(9Z)), PG(20:2(11Z,14Z)/18:0), PG(21:0/17:2(9Z,12Z))	PG	C44H83O10P	M+Na	C44H83O10P+Na+	44	83	0	10	1	0	0	0	0	1	0	825.562	825.562	0.00171653	1.0999e+07	4.10986e+06	9.55414e+06	2.5819e+06	2.36794e+06	6.69381e+06	1.29723e+07	1.02425e+07	5.38075e+07	3.39867e+07	3.69658e+07	4.97945e+07	2.35415e+07	6.56724e+07	1.76302e+07	9.8937	0.0028944	2.5384	0.023525	infected-control1; infected-control2	higher in cysts
SM(iso-d17:1(4E)/26:1(17Z))	SM	C48H95N2O6P	M-H	C48H95N2O6P-H-	48	95	2	6	1	0	0	0	1	0	0	825.684	825.685	-1.32711	2352.54	7583.98	124849	144518	124537	63805.1	111977	209307	103225	530531	61351.3	387548	184477	41555.6	37907.5	5.9197	0.016267	1.7887	0.047461	infected-control1	dermis
PS(21:0/18:3(9Z,12Z,15Z)), PS(19:0/20:3(11Z,14Z,17Z)), PS(22:3(10Z,13Z,16Z)/17:0), PS(22:3(10Z,13Z,16Z)/17:0), PS(18:3(9Z,12Z,15Z)/21:0), PS(17:0/22:3(10Z,13Z,16Z)), PS(21:0/18:3(6Z,9Z,12Z)), PS(17:0/22:3(10Z,13Z,16Z)), PS(18:3(6Z,9Z,12Z)/21:0), PS(20:3(8Z,11Z,14Z)/19:0), PS(19:0/20:3(8Z,11Z,14Z)), PS(20:3(11Z,14Z,17Z)/19:0)	PS	C45H82NO10P	M-H	C45H82NO10P-H-	45	82	1	10	1	0	0	0	1	0	0	826.559	826.56	-1.32571	4790.11	20628.2	166954	200834	163608	111772	302076	178707	196734	976756	73931.9	723591	520320	490698	118347	12.982	0.0009974	3.0011	0.0062453	infected-control1; infected-control2	cysts
PA(22:6(4Z,7Z,10Z,13Z,16Z,19Z)/22:0), PA(22:4(7Z,10Z,13Z,16Z)/22:2(13Z,16Z)), PA(22:2(13Z,16Z)/22:4(7Z,10Z,13Z,16Z)), PA(22:0/22:6(4Z,7Z,10Z,13Z,16Z,19Z))	PA	C47H81O8P	M+Na	C47H81O8P+Na+	47	81	0	8	1	0	0	0	0	1	0	827.556	827.556	0.00171239	367390	47619	163217	18034.3	15848.8	108338	476038	301949	2.19973e+06	1.36054e+06	1.57571e+06	2.10231e+06	883211	2.87368e+06	629073	18.082	0.00023919	3.6213	0.0032847	infected-control1; infected-control2	cysts
TG(16:0/14:0/18:1(9Z)), TG(18:0/14:0/16:1(9Z)), TG(16:0/16:0/16:1(9Z)), TG(18:0/16:0/14:1(9Z))	TG	C51H96O6	M+Na	C51H96O6+Na+	51	96	0	6	0	0	0	0	0	1	0	827.71	827.71	2.06605e-05	25800.9	8740.78	4468.3	9664.54	16866.4	5224.96	123843	107825	166455	335370	110342	24969.5	75633.4	319638	27533.9	7.9349	0.0063723	2.1957	0.042296	infected-control1; infected-control2	cysts		yes
TG(16:1(9Z)/16:0/18:3(9Z,12Z,15Z)), TG(18:2(9Z,12Z)/14:0/18:2(9Z,12Z)), TG(16:1(9Z)/16:1(9Z)/18:2(9Z,12Z))	TG	C53H94O6	M+H	C53H94O6+H+	53	94	0	6	0	0	0	1	0	0	0	827.712	827.712	2.06592e-05	25118.8	8323.27	4319.91	9041.75	16185.5	4677.69	121891	104236	161704	330633	107034	23696.9	72973.8	316179	26954.6	7.9894	0.0062245	2.2059	0.041488	infected-control1; infected-control2	cysts
PS(21:0/18:2(9Z,12Z)), PS(18:2(9Z,11E)/21:0), PS(22:2(13Z,16Z)/17:0), PS(22:2(13Z,16Z)/17:0), PS(17:0/22:2(13Z,16Z)), PS(18:2(9Z,12Z)/21:0), PS(17:0/22:2(13Z,16Z)), PS(19:0/20:2(11Z,14Z)), PS(20:2(11Z,14Z)/19:0), PS(21:0/18:2(9Z,11E))	PS	C45H84NO10P	M-H	C45H84NO10P-H-	45	84	1	10	1	0	0	0	1	0	0	828.575	828.576	-1.32248	5319.64	7865.72	100708	168977	170590	121534	80247.2	97877.6	65466.9	733143	51931.9	653155	556561	272293	121825	6.652	0.011375	1.944	0.037186	infected-control1	cysts
PE(22:0/20:1(11Z)), PE(20:0/22:1(13Z)), PE(18:0/24:1(15Z)), PE(20:1(11Z)/22:0), PE(24:0/18:1(9Z))	PE	C47H92NO8P	M-H	C47H92NO8P-H-	47	92	1	8	1	0	0	0	1	0	0	828.648	828.649	-1.32237	935.039	1684.89	20251.3	4483.37	4340.66	2193.22	10462.9	19896.6	5537.83	101638	16203.9	42221.5	27576.1	3664.51	4790.55	6.1469	0.014525	1.8379	0.043629	infected-control2	dermis
PC(P-18:0/20:3(8Z,11Z,14Z)), PC(20:2(11Z,14Z)/P-18:1(11Z)), PC(P-18:0/20:3(5Z,8Z,11Z)), PC(P-18:1(11Z)/20:2(11Z,14Z)), PC(20:3(8Z,11Z,14Z)/P-18:0), PC(o-18:0/20:4(8Z,11Z,14Z,17Z)), PC(20:3(5Z,8Z,11Z)/P-18:0), PC(P-18:1(9Z)/20:2(11Z,14Z)), PC(20:2(11Z,14Z)/P-18:1(9Z))	PC	C46H86NO7P	M+K	C46H86NO7P+K+	46	86	1	7	1	0	0	0	0	0	1	834.577	834.577	0.00192565	42071.2	35140.9	176527	9444.18	18913.6	43044.5	5205.42	22418.3	63436.7	3339.27	5184.16	7426.1	4900.87	18605.8	6844.76	8.0839	0.0059783	2.2234	0.040014	infected-control1	-
PI(14:0/20:1(11Z)), PI(24:1(15Z)/10:0), PI(10:0/24:1(15Z)), PI(8:0/26:1(17Z)), PI(14:1(9Z)/20:0), PI(16:1(6Z)/18:0), PI(26:1(17Z)/8:0), PI(16:0/18:1(11Z)), PI(18:0/16:1(9Z)), PI(16:0/18:1(9Z)), PI(16:0/18:1(11E)), PI(20:0/14:1(9Z)), PI(16:0/18:1(6Z)), PI(18:1(9Z)/16:0), PI(18:1(11Z)/16:0), PI(18:1(6Z)/16:0), PI(18:1(11E)/16:0), PI(20:1(11Z)/14:0), PI(16:1(9Z)/18:0), PI(18:0/16:1(6Z)), PI(22:1(13Z…	PI	C43H81O13P	M-H	C43H81O13P-H-	43	81	0	13	1	0	0	0	1	0	0	835.533	835.534	-1.31147	305077	765779	2.69855e+06	3.27134e+06	3.44843e+06	3.0049e+06	2.90993e+07	2.81631e+07	2.42167e+07	8.23077e+07	1.22554e+07	6.58124e+07	6.56713e+07	4.28823e+07	1.91233e+07	189.58	8.3366e-10	9.079	2.8275e-08	infected-control1; infected-control2	higher in cysts		yes
stigmast-5-en-3beta-yl (6'-O-hexadexcanoyl-beta-D-glucopyranoside), 16:0-Glc-Sitosterol, 18:0-Glc-Cholesterol	cholesterol	C51H90O7	M+Na	C51H90O7+Na+	51	90	0	7	0	0	0	0	0	1	0	837.658	837.658	2.04139e-05	579.657	449.37	184.683	461.082	822.275	523.273	1721.23	1788.05	5548	1787.67	2130.6	1266.28	4425.49	4941.44	1051.54	7.2872	0.0084783	2.0717	0.049654	infected-control1	-
PE(22:6(4Z,7Z,10Z,13Z,16Z,19Z)/22:4(7Z,10Z,13Z,16Z)), PE(22:4(7Z,10Z,13Z,16Z)/22:6(4Z,7Z,10Z,13Z,16Z,19Z))	PE	C49H78NO8P	M-H	C49H78NO8P-H-	49	78	1	8	1	0	0	0	1	0	0	838.538	838.539	-1.30677	1096.88	1704.32	7502.57	8424.98	7400.87	4677.05	489625	448213	379601	1.41831e+06	115747	1.15318e+06	1.15109e+06	697164	288945	235.45	2.355e-10	9.628	1.0089e-08	infected-control1; infected-control2	cysts		yes
PE(22:2(13Z,16Z)/20:5(5Z,8Z,11Z,14Z,17Z)), PE(22:4(7Z,10Z,13Z,16Z)/20:3(8Z,11Z,14Z)), PE(20:3(8Z,11Z,14Z)/22:4(7Z,10Z,13Z,16Z)), PE(20:5(5Z,8Z,11Z,14Z,17Z)/22:2(13Z,16Z)), PE(20:1(11Z)/22:6(4Z,7Z,10Z,13Z,16Z,19Z)), PE(22:6(4Z,7Z,10Z,13Z,16Z,19Z)/20:1(11Z))	PE	C47H80NO8P	M+Na	C47H80NO8P+Na+	47	80	1	8	1	0	0	0	0	1	0	840.551	840.551	0.00168592	22567.5	7584.42	21782.9	9473.53	32504.3	15815	68756.2	32309.4	306941	95253.3	150767	306152	78337.2	250398	61106.2	17.972	0.00024588	3.6093	0.0033477	infected-control1; infected-control2	cysts
PE(22:6(4Z,7Z,10Z,13Z,16Z,19Z)/22:4(7Z,10Z,13Z,16Z)), PE(22:4(7Z,10Z,13Z,16Z)/22:6(4Z,7Z,10Z,13Z,16Z,19Z))	PE	C49H78NO8P	M+H	C49H78NO8P+H+	49	78	1	8	1	0	0	1	0	0	0	840.554	840.554	0.00168591	22300.5	7904.5	23191.1	9428.64	32320	15053.3	64706.4	30511	292573	90220.6	137738	291587	74154	231832	57436.8	16.587	0.00035133	3.4543	0.0043724	infected-control1; infected-control2	cysts
Cer(iso-t17:0/38:4(23Z,26Z,29Z,32Z))	Cer	C55H103NO4	M-H	C55H103NO4-H-	55	103	1	4	0	0	0	0	1	0	0	840.78	840.781	-1.30495	379.65	65.663	161.86	2	2	108.29	13930.9	169.529	198.098	219.586	183.443	317.82	152.742	70.5539	216.192	6.6207	0.011545	1.9376	0.037442	control2-control1; infected-control2	-
GlcCer(iso-t17:0/24:6(6Z,9Z,12Z,15Z,18Z,21Z))	GlcCer	C47H81NO9	M+K	C47H81NO9+K+	47	81	1	9	0	0	0	0	0	0	1	842.554	842.554	0.000245801	495464	150755	1.06234e+06	196675	276898	121647	1.20491e+07	4.05375e+06	1.46196e+07	2.3947e+07	8.38045e+06	2.04333e+07	2.46914e+07	2.11824e+07	2.69437e+06	96.344	4.0601e-08	7.3915	1.15e-05	infected-control1; infected-control2	higher in walls
TG(O-18:2(9Z,12Z)/20:5(5Z,8Z,11Z,14Z,17Z)/13:0), TG(O-13:0/20:5(5Z,8Z,11Z,14Z,17Z)/18:2(9Z,11E)), TG(O-13:0/16:2(9Z,12Z)/22:5(7Z,10Z,13Z,16Z,19Z)), TG(O-18:2(9Z,12Z)/20:5(5Z,8Z,11Z,14Z,17Z)/13:0), TG(O-13:0/20:4(8Z,11Z,14Z,17Z)/18:3(6Z,9Z,12Z)), TG(O-13:0/24:6(6Z,9Z,12Z,15Z,18Z,21Z)/14:1(9Z)), TG(O-13:0/20:5(5Z,8Z,11Z,14Z,17Z)/18:2(9Z,12Z)), TG(O-15:0/18:3(6Z,9Z,12Z)/18:4(6Z,9Z,12Z,15Z)), TG(O-13…	TG	C54H92O5	M+Na	C54H92O5+Na+	54	92	0	5	0	0	0	0	0	1	0	843.684	843.684	2.02681e-05	109269	33580.9	25145	29493.6	81247.4	23282	484193	300553	749163	1.56434e+06	701004	367507	573467	1.30149e+06	230925	24.36	5.9574e-05	4.2249	0.0010908	infected-control1; infected-control2	cysts
PA(18:1(9Z)/28:0), PA(22:1(13Z)/24:0), PA(24:1(15Z)/22:0), PA(20:1(11Z)/26:0), PA(24:0/22:1(13Z)), PA(18:1(6Z)/28:0), PA(18:1(11E)/28:0), PA(26:1(17Z)/20:0), PA(22:0/24:1(15Z)), PA(28:0/18:1(6Z)), PA(26:0/20:1(11Z)), PA(30:0/16:1(6Z)), PA(28:0/18:1(11E)), PA(30:0/16:1(9Z)), PA(20:0/26:1(17Z)), PA(16:1(6Z)/30:0), PA(28:0/18:1(11Z)), PA(28:0/18:1(9Z)), PA(18:1(11Z)/28:0), PA(16:1(9Z)/30:0)	PA	C49H95O8P	M+H	C49H95O8P+H+	49	95	0	8	1	0	0	1	0	0	0	843.684	843.684	0.00167966	109269	33580.9	25145	29493.6	81247.4	23282	484193	300553	749163	1.56434e+06	701004	367507	573467	1.30149e+06	230925	24.36	5.9574e-05	4.2249	0.0010908	infected-control1; infected-control2	cysts		yes
TG(16:0/14:0/18:1(9Z)), TG(18:0/14:0/16:1(9Z)), TG(16:0/16:0/16:1(9Z)), TG(18:0/16:0/14:1(9Z))	TG	C51H96O6	M+K	C51H96O6+K+	51	96	0	6	0	0	0	0	0	0	1	843.684	843.684	0.000245472	109269	33580.9	25145	29493.6	81247.4	23282	484193	300553	749163	1.56434e+06	700931	367507	573467	1.30149e+06	230925	24.361	5.9572e-05	4.225	0.0010908	infected-control1; infected-control2	cysts
PI(16:1(9Z)/16:0), PI(16:0/16:1(9Z))	PI	C41H77O13P	M+K	C41H77O13P+K+	41	77	0	13	1	0	0	0	0	0	1	847.473	847.473	0.00189634	2214.26	429.814	1396.26	988.284	2067.46	1223.9	11744.7	7094.65	83088.5	34698.8	51506.1	55303.9	11695.4	120830	21360.5	29.494	2.3335e-05	4.632	0.00061715	infected-control1; infected-control2	cysts
PI(20:1(11Z)/15:0), PI(18:1(11E)/17:0), PI(13:0/22:1(13Z)), PI(17:0/18:1(11Z)), PI(18:1(9Z)/17:0), PI(20:1(11Z)/15:0), PI(17:0/18:1(9Z)), PI(16:1(6Z)/19:0), PI(14:1(9Z)/21:0), PI(19:0/16:1(6Z)), PI(19:0/16:1(9Z)), PI(18:1(6Z)/17:0), PI(18:1(9Z)/17:0), PI(22:1(13Z)/13:0), PI(17:0/18:1(11E)), PI(16:1(9Z)/19:0), PI(18:1(11E)/17:0), PI(18:1(11Z)/17:0), PI(17:0/18:1(11E)), PI(18:1(6Z)/17:0), PI(21:0/1…	PI	C44H83O13P	M-H	C44H83O13P-H-	44	83	0	13	1	0	0	0	1	0	0	849.549	849.55	-1.28983	6764.9	20406.1	109640	112246	90470	95781.6	261908	646301	213503	759883	50971	619065	681259	347610	175354	26.719	3.8025e-05	4.4199	0.00035577	infected-control1; infected-control2	tissue
PE(DiMe(11,3)/DiMe(11,5)), PE(DiMe(11,5)/DiMe(11,3)), PE(DiMe(11,5)/DiMe(9,5)), PE(DiMe(13,5)/DiMe(9,3)), PE(DiMe(9,3)/DiMe(13,5)), PE(DiMe(9,5)/DiMe(11,5)), PE(MonoMe(11,3)/MonoMe(13,5)), PE(MonoMe(11,5)/MonoMe(11,5)), PE(MonoMe(13,5)/MonoMe(11,3)), PE(MonoMe(13,5)/MonoMe(9,5)), PE(MonoMe(9,5)/MonoMe(13,5)), PE-NMe(11D3/11M5), PE-NMe(11D5/11M3), PE-NMe(11D5/9M5), PE-NMe(11M3/11D5), PE-NMe(11M5/1…	PE	C47H82NO10P	M-H	C47H82NO10P-H-	47	82	1	10	1	0	0	0	1	0	0	850.559	850.56	-1.2883	1289.37	4605.01	17001.1	20722.1	17993	9173.11	738115	734590	456331	2.3532e+06	244903	1.38278e+06	2.14218e+06	959972	462409	257.97	1.3789e-10	9.8605	7.2531e-09	infected-control1; infected-control2	cysts		yes
PS(21:0/20:4(8Z,11Z,14Z,17Z)), PS(17:0/24:4(9Z,12Z,15Z,18Z)), PS(15:0/26:4(11Z,14Z,17Z,20Z)), PS(28:4(13Z,16Z,19Z,22Z)/13:0), PS(24:4(9Z,12Z,15Z,18Z)/17:0), PS(20:4(8Z,11Z,14Z,17Z)/21:0), PS(26:4(11Z,14Z,17Z,20Z)/15:0), PS(17:0/24:4(9Z,12Z,15Z,18Z)), PS(38:4(23Z,26Z,29Z,32Z)/3:0), PS(21:0/20:4(5Z,8Z,11Z,14Z)), PS(24:4(9Z,12Z,15Z,18Z)/17:0), PS(26:4(11Z,14Z,17Z,20Z)/15:0), PS(3:0/38:4(23Z,26Z,29Z,…	PS	C47H84NO10P	M-H	C47H84NO10P-H-	47	84	1	10	1	0	0	0	1	0	0	852.575	852.576	-1.28526	1459.16	4063.61	26576.5	28528.3	28032.5	17165	397468	228050	210251	986549	58554	677708	530729	417892	112306	70.442	2.3383e-07	6.6311	3.8068e-06	infected-control1; infected-control2	cysts
TG(18:1(11Z)/14:0/18:1(9Z)), TG(18:1(11Z)/14:0/18:1(11Z)), TG(18:0/14:0/18:2(9Z,12Z)), 1-tetradecanoyl-2,3-dioleoyl-sn-glycerol, TG(16:1(9Z)/16:0/18:1(11Z)), TG(18:1(9Z)/14:0/18:1(9Z)), TG(18:0/16:1(9Z)/16:1(9Z)), TG(16:0/16:0/18:2(9Z,12Z)), TG(20:0/16:1(9Z)/14:1(9Z)), TG(16:0/16:1(9Z)/18:1(9Z)), TG(22:0/14:1(9Z)/14:1(9Z)), TG(16:1(9Z)/16:1(9Z)/18:0)	TG	C53H98O6	M+Na	C53H98O6+Na+	53	98	0	6	0	0	0	0	0	1	0	853.726	853.726	2.00297e-05	103388	25249.1	6406.74	31007.6	39134.1	33021.5	218046	205969	547935	718556	332209	189278	152935	843981	161363	8.7584	0.0045151	2.3453	0.032679	infected-control1	cysts		yes
TG(14:0/18:0/20:5(5Z,8Z,11Z,14Z,17Z)), TG(20:3(5Z,8Z,11Z)/14:0/18:2(9Z,12Z)), TG(20:1(11Z)/14:1(9Z)/18:3(9Z,12Z,15Z)), TG(20:1(11Z)/14:1(9Z)/18:3(6Z,9Z,12Z)), TG(20:1(11Z)/14:0/18:4(6Z,9Z,12Z,15Z)), TG(18:1(9Z)/16:1(9Z)/18:3(9Z,12Z,15Z)), TG(18:1(9Z)/16:1(9Z)/18:3(6Z,9Z,12Z)), TG(18:1(9Z)/14:1(9Z)/20:3n6), TG(18:1(9Z)/14:1(9Z)/20:3(5Z,8Z,11Z)), TG(18:1(9Z)/16:0/18:4(6Z,9Z,12Z,15Z)), TG(18:1(9Z)/1…	TG	C55H96O6	M+H	C55H96O6+H+	55	96	0	6	0	0	0	1	0	0	0	853.728	853.728	2.00308e-05	102342	25038.7	6272.84	29704.1	38861.2	32720.9	217254	203470	543064	712939	324529	186497	150157	835056	158365	8.7297	0.0045682	2.3403	0.032679	infected-control1	cysts
PS(22:0/16:1(9Z)), PS(20:0/18:1(9Z)), PS(18:1(9Z)/20:0), PS(18:0/20:1(11Z)), PS(16:1(9Z)/22:0), PS(20:1(11Z)/18:0)	PS	C44H84NO10P	M+K	C44H84NO10P+K+	44	84	1	10	1	0	0	0	0	0	1	856.546	856.546	0.00187626	94506.6	22157.3	42898.3	16032.9	22177.3	43987	155297	105034	883244	310613	559675	664227	197994	992524	223233	15.011	0.00054222	3.2658	0.0062905	infected-control1; infected-control2	cysts
PI(26:4(11Z,14Z,17Z,20Z)/10:0), PI(18:1(11Z)/18:3(9Z,12Z,15Z)), PI(18:4(6Z,9Z,12Z,15Z)/18:0), PI(22:4(7Z,10Z,13Z,16Z)/14:0), PI(14:0/22:4(7Z,10Z,13Z,16Z)), PI(20:2(11Z,14Z)/16:2(9Z,12Z)), PI(18:3(6Z,9Z,12Z)/18:1(9Z)), PI(20:3(8Z,11Z,14Z)/16:1(6Z)), PI(16:0/20:4(5Z,8Z,11Z,14Z)), PI(18:3(6Z,9Z,12Z)/18:1(11Z)), PI(18:2(9Z,12Z)/18:2(9Z,12Z)), PI(18:0/18:4(6Z,9Z,12Z,15Z)), PI(20:3(11Z,14Z,17Z)/16:1(9Z…	PI	C45H79O13P	M-H	C45H79O13P-H-	45	79	0	13	1	0	0	0	1	0	0	857.517	857.519	-1.27785	138006	453590	2.19363e+06	3.11733e+06	3.04718e+06	2.28155e+06	3.7025e+06	5.07648e+06	1.87036e+06	4.95732e+06	847597	5.122e+06	3.22589e+06	2.22384e+06	1.13572e+06	11.083	0.0018772	2.7265	0.010264	infected-control1	surrounding tissue	Kadesch: PI	yes
PI(18:1(9Z)/16:0), PI(18:1(11Z)/16:0), PI(18:0/16:1(9Z)), PI(16:0/18:1(9Z)), PI(16:1(9Z)/18:0), PI(16:0/18:1(11Z))	PI	C43H81O13P	M+Na	C43H81O13P+Na+	43	81	0	13	1	0	0	0	0	1	0	859.531	859.531	0.00164869	4898.73	2417.43	1319.5	888.75	732.053	1509.89	54089.3	29747.3	213699	125627	128767	101725	33609.7	315325	30789.9	37.308	7.0712e-06	5.1505	0.00029643	infected-control1; infected-control2	cysts		yes
PI(18:1(11E)/18:2(9Z,11E)), PI(20:2(11Z,14Z)/16:1(9Z)), PI(18:2(9Z,11E)/18:1(6Z)), PI(18:0/18:3(9Z,12Z,15Z)), PI(14:0/22:3(10Z,13Z,16Z)), PI(18:1(11E)/18:2(9Z,12Z)), PI(18:1(9Z)/18:2(9Z,12Z)), PI(18:1(6Z)/18:2(9Z,11E)), PI(18:2(9Z,11E)/18:1(11E)), PI(18:1(11Z)/18:2(9Z,11E)), PI(22:3(10Z,13Z,16Z)/14:0), PI(16:2(9Z,12Z)/20:1(11Z)), PI(20:3(8Z,11Z,14Z)/16:0), PI(18:2(9Z,12Z)/18:1(9Z)), PI(18:1(9Z)/1…	PI	C45H81O13P	M-H	C45H81O13P-H-	45	81	0	13	1	0	0	0	1	0	0	859.533	859.534	-1.27485	905896	1.40583e+06	3.70035e+06	9.24182e+06	9.944e+06	6.37052e+06	5.62832e+06	9.9748e+06	5.45127e+06	1.329e+07	2.798e+06	1.30324e+07	8.91619e+06	6.36061e+06	3.61931e+06	9.0148	0.0040719	2.3902	0.018414	infected-control1	surrounding tissue	Kadesch: PI
PS(22:1(13Z)/20:5(5Z,8Z,11Z,14Z,17Z)), PS(24:4(9Z,12Z,15Z,18Z)/18:2(9Z,11E)), PS(8:0/34:6(16Z,19Z,22Z,25Z,28Z,31Z)), PS(14:1(9Z)/28:5(13Z,16Z,19Z,22Z,25Z)), PS(18:1(11E)/24:5(9Z,12Z,15Z,18Z,21Z)), PS(24:6(6Z,9Z,12Z,15Z,18Z,21Z)/18:0), PS(24:5(6Z,9Z,12Z,15Z,18Z)/18:1(6Z)), PS(20:3(11Z,14Z,17Z)/22:3(10Z,13Z,16Z)), PS(16:1(6Z)/26:5(8Z,11Z,14Z,17Z,20Z)), PS(18:1(6Z)/24:5(6Z,9Z,12Z,15Z,18Z)), PS(24:4(…	PS	C48H82NO10P	M-H	C48H82NO10P-H-	48	82	1	10	1	0	0	0	1	0	0	862.559	862.56	-1.27038	1328.85	2263.44	3702.26	1401.56	236.043	333.52	353.189	341.614	601.422	683.89	1056.91	175.48	231.285	307.212	687.78	9.2901	0.0036512	2.4376	0.01728	control2-control1; infected-control1	-
IPC(d20:0/20:1(11Z)), IPC(d18:0/22:1(13Z))	IPC	C46H90NO11P	M-H	C46H90NO11P-H-	46	90	1	11	1	0	0	0	1	0	0	862.617	862.618	-1.27029	544.23	364.949	1022.72	2839.31	1049.83	1539.33	132655	144978	66225.6	325578	15788.8	261676	387386	185771	114581	93.24	4.884e-08	7.3112	9.5083e-07	infected-control1; infected-control2	cysts
PC(18:1(11Z)/22:2(13Z,16Z)), PC(18:3(9Z,12Z,15Z)/22:0), PC(20:2(11Z,14Z)/20:1(11Z)), PC(20:1(11Z)/20:2(11Z,14Z)), PC(20:3(5Z,8Z,11Z)/20:0), PC(18:1(9Z)/22:2(13Z,16Z)), PC(18:3(6Z,9Z,12Z)/22:0), PC(20:0/20:3(5Z,8Z,11Z)), PC(22:2(13Z,16Z)/18:1(9Z)), PC(18:2(9Z,12Z)/22:1(13Z)), PC(22:2(13Z,16Z)/18:1(11Z)), PC(22:1(13Z)/18:2(9Z,12Z)), PC(22:0/18:3(6Z,9Z,12Z)), PC(22:0/18:3(9Z,12Z,15Z)), PC(20:3(8Z,11…	PC	C48H90NO8P	M+Na	C48H90NO8P+Na+	48	90	1	8	1	0	0	0	0	1	0	862.63	862.63	0.00164277	7387.74	4871.46	17771.8	801.724	682.894	1403.26	4647.57	3523.64	15803.4	9216.72	3572.7	9438.88	23308.8	12265	2181.64	8.8745	0.0043078	2.3657	0.032492	control2-control1; infected-control2	-
GlcCer(iso-t17:0/28:4(13Z,16Z,19Z,22Z))	GlcCer	C51H93NO9	M-H	C51H93NO9-H-	51	93	1	9	0	0	0	0	1	0	0	862.677	862.678	-1.27183	418.076	12548.2	7060.79	78.8164	199.498	1443.65	4435.09	5551.97	5798.81	726.433	3446.39	4367.92	3978.96	209.66	6096.56	6.3339	0.013252	1.8777	0.040862	control2-control1; infected-control2	-
PI(18:1(11Z)/18:0), PI(16:1(6Z)/20:0), PI(18:1(6Z)/18:0), PI(16:0/20:1(11Z)), PI(20:0/16:1(6Z)), PI(20:0/16:1(9Z)), PI(26:1(17Z)/10:0), PI(18:0/18:1(11E)), PI(18:0/18:1(11Z)), PI(20:1(11Z)/16:0), PI(24:1(15Z)/12:0), PI(18:0/18:1(9Z)), PI(16:1(9Z)/20:0), PI(18:1(9Z)/18:0), PI(18:0/18:1(6Z)), PI(18:1(11E)/18:0), PI(22:1(13Z)/14:0), PI(14:0/22:1(13Z)), PI(22:0/14:1(9Z)), PI(12:0/24:1(15Z)), PI(14:1(…	PI	C45H85O13P	M-H	C45H85O13P-H-	45	85	0	13	1	0	0	0	1	0	0	863.564	863.566	-1.2689	202279	549088	2.17053e+06	2.24593e+06	2.56255e+06	2.34465e+06	3.85037e+06	1.21155e+07	5.06264e+06	1.16436e+07	2.34845e+06	8.80858e+06	1.00025e+07	4.85842e+06	2.71695e+06	40.548	4.5869e-06	5.3385	5.3339e-05	infected-control1; infected-control2	surrounding tissue	PI 36:1
PI(16:0/20:0), PI(18:0/18:0), PI(20:0/16:0)	PI	C45H87O13P	M-H	C45H87O13P-H-	45	87	0	13	1	0	0	0	1	0	0	865.58	865.581	-1.26595	10020.1	7176.31	22999.1	75897.3	94231.3	30846.5	664920	1.70479e+06	634643	1.004e+06	401378	1.04683e+06	1.40675e+06	864709	291646	74.586	1.7035e-07	6.7687	2.8889e-06	infected-control1; infected-control2	surrounding tissue
PA(22:0/24:0), PA(26:0/20:0), PA(20:0/26:0), PA(16:0/30:0), PA(18:0/28:0), PA(28:0/18:0), PA(30:0/16:0), PA(24:0/22:0)	PA	C49H97O8P	M+Na	C49H97O8P+Na+	49	97	0	8	1	0	0	0	0	1	0	867.681	867.681	0.0016332	39227.6	9513.35	2602.47	10390.5	17793.3	15651.5	501190	369044	335872	566798	331431	187211	120617	685048	139293	18.092	0.00023859	3.6223	0.0032847	infected-control1; infected-control2	cysts
TG(O-13:0/18:3(9Z,12Z,15Z)/22:6(4Z,7Z,10Z,13Z,16Z,19Z)), TG(O-15:0/20:5(5Z,8Z,11Z,14Z,17Z)/18:4(6Z,9Z,12Z,15Z)), TG(O-13:0/18:4(6Z,9Z,12Z,15Z)/22:5(7Z,10Z,13Z,16Z,19Z)), TG(O-13:0/18:3(6Z,9Z,12Z)/22:6(4Z,7Z,10Z,13Z,16Z,19Z)), TG(O-13:0/22:5(4Z,7Z,10Z,13Z,16Z)/18:4(6Z,9Z,12Z,15Z)), TG(O-13:0/20:4(8Z,11Z,14Z,17Z)/20:5(5Z,8Z,11Z,14Z,17Z)), TG(O-13:0/20:4(5Z,8Z,11Z,14Z)/20:5(5Z,8Z,11Z,14Z,17Z)), TG(O…	TG	C56H92O5	M+Na	C56H92O5+Na+	56	92	0	5	0	0	0	0	0	1	0	867.684	867.684	1.97075e-05	40042.7	9938.57	2824.03	10457.8	18186.3	15834.1	503702	369752	337756	569768	334276	189403	122180	689256	139618	18.186	0.00023311	3.6324	0.0032795	infected-control1; infected-control2	cysts
PA(18:3(9Z,12Z,15Z)/30:0), PA(28:0/20:3(8Z,11Z,14Z)), PA(22:3(10Z,13Z,16Z)/26:0), PA(28:0/20:3(11Z,14Z,17Z)), PA(30:0/18:3(6Z,9Z,12Z)), PA(20:3(11Z,14Z,17Z)/28:0), PA(22:2(13Z,16Z)/26:1(17Z)), PA(26:0/22:3(10Z,13Z,16Z)), PA(30:0/18:3(9Z,12Z,15Z)), PA(26:1(17Z)/22:2(13Z,16Z)), PA(20:3(8Z,11Z,14Z)/28:0), PA(18:3(6Z,9Z,12Z)/30:0)	PA	C51H95O8P	M+H	C51H95O8P+H+	51	95	0	8	1	0	0	1	0	0	0	867.684	867.684	0.0016332	40042.7	9938.57	2824.03	10457.8	18186.3	15834.1	503702	369752	337756	569768	334276	189403	122180	689256	139618	18.186	0.00023311	3.6324	0.0032795	infected-control1; infected-control2	cysts
TG(16:1(9Z)/16:1(9Z)/18:1(9Z)), TG(18:1(9Z)/14:0/18:2(9Z,12Z)), TG(16:0/16:0/18:3(9Z,12Z,15Z)), TG(16:0/16:1(9Z)/18:2(9Z,12Z)), TG(18:1(11Z)/14:0/18:2(9Z,12Z))	TG	C53H96O6	M+K	C53H96O6+K+	53	96	0	6	0	0	0	0	0	0	1	867.684	867.684	0.000238682	40042.7	9938.57	2824.03	10457.8	18186.3	15834.1	503702	369752	337756	569768	334276	189403	122180	689256	139618	18.186	0.00023311	3.6324	0.0032795	infected-control1; infected-control2	cysts
TG(O-13:0/20:4(5Z,8Z,11Z,14Z)/20:4(5Z,8Z,11Z,14Z)), TG(O-13:0/22:5(7Z,10Z,13Z,16Z,19Z)/18:3(6Z,9Z,12Z)), TG(O-13:0/18:3(6Z,9Z,12Z)/22:5(4Z,7Z,10Z,13Z,16Z)), TG(O-13:0/20:4(5Z,8Z,11Z,14Z)/20:4(8Z,11Z,14Z,17Z)), TG(O-15:0/20:4(5Z,8Z,11Z,14Z)/18:4(6Z,9Z,12Z,15Z)), TG(O-13:0/22:6(4Z,7Z,10Z,13Z,16Z,19Z)/18:2(9Z,12Z)), TG(O-13:0/22:6(4Z,7Z,10Z,13Z,16Z,19Z)/18:2(9Z,11E)), TG(O-13:0/22:5(4Z,7Z,10Z,13Z,16…	TG	C56H94O5	M+Na	C56H94O5+Na+	56	94	0	5	0	0	0	0	0	1	0	869.699	869.699	1.96619e-05	320339	120273	45750.9	112954	240403	114968	701090	530274	1.56658e+06	2.57682e+06	1.37154e+06	1.22822e+06	1.01753e+06	2.47666e+06	719514	14.012	0.00072642	3.1388	0.0079909	infected-control1; infected-control2	higher in cysts
PA(20:2(11Z,14Z)/28:0), PA(26:1(17Z)/22:1(13Z)), PA(28:0/20:2(11Z,14Z)), PA(18:2(9Z,11E)/30:0), PA(30:0/18:2(9Z,12Z)), PA(22:2(13Z,16Z)/26:0), PA(18:2(9Z,12Z)/30:0), PA(22:1(13Z)/26:1(17Z)), PA(24:1(15Z)/24:1(15Z)), PA(26:0/22:2(13Z,16Z)), PA(30:0/18:2(9Z,11E))	PA	C51H97O8P	M+H	C51H97O8P+H+	51	97	0	8	1	0	0	1	0	0	0	869.699	869.699	0.00162941	320339	120273	45750.9	112954	240403	114968	701090	530274	1.56658e+06	2.57682e+06	1.37154e+06	1.22822e+06	1.01753e+06	2.47666e+06	719514	14.012	0.00072642	3.1388	0.0079909	infected-control1; infected-control2	higher in cysts		yes
TG(18:1(11Z)/14:0/18:1(9Z)), TG(18:1(11Z)/14:0/18:1(11Z)), TG(18:0/14:0/18:2(9Z,12Z)), 1-tetradecanoyl-2,3-dioleoyl-sn-glycerol, TG(16:1(9Z)/16:0/18:1(11Z)), TG(18:1(9Z)/14:0/18:1(9Z)), TG(18:0/16:1(9Z)/16:1(9Z)), TG(16:0/16:0/18:2(9Z,12Z)), TG(20:0/16:1(9Z)/14:1(9Z)), TG(16:0/16:1(9Z)/18:1(9Z)), TG(22:0/14:1(9Z)/14:1(9Z)), TG(16:1(9Z)/16:1(9Z)/18:0)	TG	C53H98O6	M+K	C53H98O6+K+	53	98	0	6	0	0	0	0	0	0	1	869.699	869.699	0.000238128	320339	120351	45750.9	112876	240403	114968	701090	530195	1.56658e+06	2.57682e+06	1.37154e+06	1.22822e+06	1.01753e+06	2.47666e+06	719514	14.008	0.00072736	3.1383	0.0079909	infected-control1; infected-control2	higher in cysts
TG(O-13:0/22:6(4Z,7Z,10Z,13Z,16Z,19Z)/20:5(5Z,8Z,11Z,14Z,17Z)), TG(O-13:0/20:5(5Z,8Z,11Z,14Z,17Z)/22:6(4Z,7Z,10Z,13Z,16Z,19Z))	TG	C58H92O5	M+H	C58H92O5+H+	58	92	0	5	0	0	0	1	0	0	0	869.702	869.702	1.96618e-05	318366	119646	45564.5	111716	239776	114158	700617	529125	1.56441e+06	2.57515e+06	1.36803e+06	1.22632e+06	1.01416e+06	2.4736e+06	717006	14.087	0.00071031	3.1486	0.0079685	infected-control1; infected-control2	higher in cysts
PI(O-18:0/20:4(8Z,11Z,14Z,17Z)), PI(O-14:0/24:4(9Z,12Z,15Z,18Z)), PI(O-20:0/18:4(6Z,9Z,12Z,15Z)), PI(O-18:1(11Z)/20:3(8Z,11Z,14Z)), PI(O-18:1(13Z)/20:3(8Z,11Z,14Z)), PI(O-18:2(9Z,12Z)/20:2(11Z,14Z)), PI(P-18:0/20:3(8Z,11Z,14Z)), PI(P-18:0/20:3(11Z,14Z,17Z)), PI(P-20:0/18:3(9Z,12Z,15Z)), PI(O-18:1(13Z)/20:3(11Z,14Z,17Z)), PI(O-20:1(11Z)/18:3(9Z,12Z,15Z)), PI(P-20:1(11Z)/18:2(9Z,11E)), PI(O-20:1(11…	PI	C47H85O12P	M-H	C47H85O12P-H-	47	85	0	12	1	0	0	0	1	0	0	871.569	871.571	-1.25725	3419.75	25064.4	135660	235602	170962	124102	13930.5	70087	6773.29	20177.8	2029.02	15037.8	14072.1	5682.3	2014.94	13.271	0.00091096	3.0405	0.0057931	infected-control1; infected-control2	-
PC(22:2(13Z,16Z)/18:4(6Z,9Z,12Z,15Z)), PC(18:1(11Z)/22:5(7Z,10Z,13Z,16Z,19Z)), PC(22:4(7Z,10Z,13Z,16Z)/18:2(9Z,12Z)), PC(18:4(6Z,9Z,12Z,15Z)/22:2(13Z,16Z)), PC(20:4(5Z,8Z,11Z,14Z)/20:2(11Z,14Z)), PC(22:5(4Z,7Z,10Z,13Z,16Z)/18:1(11Z)), PC(22:6(4Z,7Z,10Z,13Z,16Z,19Z)/18:0), PC(20:5(5Z,8Z,11Z,14Z,17Z)/20:1(11Z)), PC(20:3(8Z,11Z,14Z)/20:3(8Z,11Z,14Z)), PC(22:5(7Z,10Z,13Z,16Z,19Z)/18:1(11Z)), PC(22:5(…	PC	C48H84NO8P	M+K	C48H84NO8P+K+	48	84	1	8	1	0	0	0	0	0	1	872.557	872.557	0.00184183	95673	35841.7	224727	7776.1	9930.32	57534	133519	232111	933409	163076	172436	231447	171537	431339	108873	7.3032	0.0084173	2.0748	0.049479	infected-control2	tissue
PI(18:1(9Z)/16:0), PI(18:1(11Z)/16:0), PI(18:0/16:1(9Z)), PI(16:0/18:1(9Z)), PI(16:1(9Z)/18:0), PI(16:0/18:1(11Z))	PI	C43H81O13P	M+K	C43H81O13P+K+	43	81	0	13	1	0	0	0	0	0	1	875.505	875.505	0.00183563	15118.1	3710.21	7943.32	1585.49	1549.29	6408.31	163063	75310.3	565312	475559	443607	552167	164236	810475	159900	55.276	8.8135e-07	6.0549	8.2587e-05	infected-control1; infected-control2	cysts
PI(20:2(11Z,14Z)/17:0), PI(17:0/20:2(11Z,14Z)), PI(18:2(9Z,11E)/19:0), PI(20:2(11Z,14Z)/17:0), PI(18:2(9Z,12Z)/19:0), PI(22:2(13Z,16Z)/15:0), PI(15:0/22:2(13Z,16Z)), PI(22:2(13Z,16Z)/15:0), PI(19:0/18:2(9Z,12Z)), PI(21:0/16:2(9Z,12Z)), PI(15:0/22:2(13Z,16Z)), PI(17:0/20:2(11Z,14Z)), PI(19:0/18:2(9Z,11E)), PI(16:2(9Z,12Z)/21:0)	PI	C46H85O13P	M-H	C46H85O13P-H-	46	85	0	13	1	0	0	0	1	0	0	875.564	875.566	-1.25151	12206.7	32131	74421.6	241657	192735	74653.5	178755	487198	218268	988072	97230	616267	484181	162993	117677	16.113	0.00039902	3.399	0.0028743	infected-control1; infected-control2	higher in walls
(3'-sulfo)Galbeta-Cer(d18:1/22:0(2OH))	other	C46H89NO12S	M-H	C46H89NO12S-H-	46	89	1	12	0	1	0	0	1	0	0	878.602	878.603	-1.24897	724.773	639.91	1116.07	4112.97	7263.53	11355.7	9341.47	8256.68	3519.9	18319.3	2477.9	20537.1	16934.7	7358.39	6290.93	11.129	0.0018475	2.7334	0.01023	infected-control1	-
PC(18:1(11Z)/22:2(13Z,16Z)), PC(18:3(9Z,12Z,15Z)/22:0), PC(20:2(11Z,14Z)/20:1(11Z)), PC(20:1(11Z)/20:2(11Z,14Z)), PC(20:3(5Z,8Z,11Z)/20:0), PC(18:1(9Z)/22:2(13Z,16Z)), PC(18:3(6Z,9Z,12Z)/22:0), PC(20:0/20:3(5Z,8Z,11Z)), PC(22:2(13Z,16Z)/18:1(9Z)), PC(18:2(9Z,12Z)/22:1(13Z)), PC(22:2(13Z,16Z)/18:1(11Z)), PC(22:1(13Z)/18:2(9Z,12Z)), PC(22:0/18:3(6Z,9Z,12Z)), PC(22:0/18:3(9Z,12Z,15Z)), PC(20:3(8Z,11…	PC	C48H90NO8P	M+K	C48H90NO8P+K+	48	90	1	8	1	0	0	0	0	0	1	878.604	878.604	0.00182915	10259.6	13319.9	30823.4	1057.21	822.662	1464.73	14261.2	4881.26	52860.4	16769.4	17625.7	52299.8	11170.9	47195	13228.2	14.602	0.0006102	3.2145	0.0069022	control2-control1; infected-control2	-
IPC(t18:0/22:1(13Z)), IPC(t20:0/20:1(11Z))	IPC	C46H90NO12P	M-H	C46H90NO12P-H-	46	90	1	12	1	0	0	0	1	0	0	878.612	878.613	-1.24717	336.008	352.983	461.94	958.579	734.977	570.458	126751	147084	71636.1	310105	15686.1	286683	333716	159110	94044.1	140.45	4.7291e-09	8.3252	1.2418e-07	infected-control1; infected-control2	cysts
TG(16:0/18:0/18:3(6Z,9Z,12Z)), TG(16:1(9Z)/18:1(9Z)/18:1(11Z)), TG(16:1(9Z)/20:1(11Z)/16:1(9Z)), TG(14:0/16:1(9Z)/22:2(13Z,16Z)), TG(14:1(9Z)/16:1(9Z)/22:1(13Z)), TG(14:0/20:2n6/18:1(9Z)), TG(14:1(9Z)/14:1(9Z)/24:1(15Z)), TG(18:0/14:0/20:3(5Z,8Z,11Z)), TG(18:0/14:0/20:3n6), TG(18:0/16:0/18:3(6Z,9Z,12Z)), TG(14:0/18:1(11Z)/20:2n6), TG(14:0/18:1(9Z)/20:2n6), TG(14:0/18:3(9Z,12Z,15Z)/20:0), TG(14:0/…	TG	C55H100O6	M+Na	C55H100O6+Na+	55	100	0	6	0	0	0	0	0	1	0	879.741	879.741	1.94385e-05	29816.6	2359.94	453.322	4243.37	5558.28	2454.43	168481	176441	235400	324208	162354	131540	49117.1	425622	96763	16.875	0.00032565	3.4872	0.0040848	infected-control1; infected-control2	cysts		yes
TG(18:2(9Z,12Z)/18:1(9Z)/18:3(9Z,12Z,15Z)), TG(18:2(9Z,12Z)/18:1(9Z)/18:3(6Z,9Z,12Z)), TG(16:1(9Z)/18:1(9Z)/20:4(5Z,8Z,11Z,14Z)), TG(18:2(9Z,12Z)/18:2(9Z,12Z)/18:2(9Z,12Z)), TG(18:3(9Z,12Z,15Z)/18:0/18:3(9Z,12Z,15Z)), TG(16:0/18:2(9Z,12Z)/20:4(5Z,8Z,11Z,14Z)), TG(18:1(9Z)/16:0/20:5(5Z,8Z,11Z,14Z,17Z)), TG(16:0/16:0/22:6(4Z,7Z,10Z,13Z,16Z,19Z))	TG	C57H98O6	M+H	C57H98O6+H+	57	98	0	6	0	0	0	1	0	0	0	879.744	879.744	1.94373e-05	29814.7	2359.94	453.322	4082.86	5558.28	2309.34	167996	175926	231748	321435	159957	129361	48847.8	420970	94628.3	16.893	0.00032411	3.4893	0.0040848	infected-control1; infected-control2	cysts
PS(22:4(7Z,10Z,13Z,16Z)/20:5(5Z,8Z,11Z,14Z,17Z)), PS(20:5(5Z,8Z,11Z,14Z,17Z)/22:4(7Z,10Z,13Z,16Z)), PS(20:3(8Z,11Z,14Z)/22:6(4Z,7Z,10Z,13Z,16Z,19Z)), PS(22:6(4Z,7Z,10Z,13Z,16Z,19Z)/20:3(8Z,11Z,14Z))	PS	C48H76NO10P	M+Na	C48H76NO10P+Na+	48	76	1	10	1	0	0	0	0	1	0	880.51	880.51	0.00160941	1112.76	439.431	896.289	387.324	76.8844	1388.48	21927.2	8321.75	256496	19859	86109.5	65291	7271.13	183911	17635.3	17.116	0.00030579	3.5146	0.003897	infected-control1; infected-control2	cysts
PI(20:4(8Z,11Z,14Z,17Z)/16:0), PI(16:0/20:4(8Z,11Z,14Z,17Z)), PI(18:3(9Z,12Z,15Z)/18:1(9Z)), PI(18:3(6Z,9Z,12Z)/18:1(9Z)), PI(18:2(9Z,12Z)/18:2(9Z,12Z)), PI(20:4(5Z,8Z,11Z,14Z)/16:0), PI(18:3(6Z,9Z,12Z)/18:1(11Z)), PI(18:1(9Z)/18:3(9Z,12Z,15Z)), PI(18:1(11Z)/18:3(9Z,12Z,15Z)), PI(18:1(11Z)/18:3(6Z,9Z,12Z)), PI(18:1(9Z)/18:3(6Z,9Z,12Z)), PI(18:3(9Z,12Z,15Z)/18:1(11Z)), PI(16:0/20:4(5Z,8Z,11Z,14Z))	PI	C45H79O13P	M+Na	C45H79O13P+Na+	45	79	0	13	1	0	0	0	0	1	0	881.515	881.515	0.00160757	1756.9	218.496	793.922	554.414	89.0643	1326.51	27958.4	20939.5	259531	27956.5	103060	49585.4	7028.25	268863	17958.4	18.656	0.00020766	3.6826	0.0030917	infected-control1; infected-control2	cysts		yes
PI(20:3(11Z,14Z,17Z)/18:3(6Z,9Z,12Z)), PI(20:2(11Z,14Z)/18:4(6Z,9Z,12Z,15Z)), PI(16:1(6Z)/22:5(7Z,10Z,13Z,16Z,19Z)), PI(8:0/30:6(12Z,15Z,18Z,21Z,24Z,27Z)), PI(22:5(7Z,10Z,13Z,16Z,19Z)/16:1(6Z)), PI(22:5(4Z,7Z,10Z,13Z,16Z)/16:1(6Z)), PI(20:5(5Z,8Z,11Z,14Z,17Z)/18:1(11Z)), PI(20:4(5Z,8Z,11Z,14Z)/18:2(9Z,12Z)), PI(22:5(7Z,10Z,13Z,16Z,19Z)/16:1(9Z)), PI(22:4(7Z,10Z,13Z,16Z)/16:2(9Z,12Z)), PI(26:6(8Z,…	PI	C47H79O13P	M-H	C47H79O13P-H-	47	79	0	13	1	0	0	0	1	0	0	881.517	881.519	-1.24306	2653.14	15660.2	123771	130093	152772	112327	546040	934548	223221	1.36397e+06	137990	1.14166e+06	646522	335133	165965	30.667	1.9199e-05	4.7167	0.00020036	infected-control1; infected-control2	surrounding tissue
PC(18:0/22:1(13Z)), PC(16:1(9Z)/24:0), PC(24:1(15Z)/16:0), PC(20:0/20:1(11Z)), PC(22:0/18:1(9Z)), PC(22:0/18:1(11Z)), PC(24:0/16:1(9Z)), PC(18:1(11Z)/22:0), PC(16:0/24:1(15Z)), PC(20:1(11Z)/20:0), PC(22:1(13Z)/18:0), PC(18:1(9Z)/22:0)	PC	C48H94NO8P	M+K	C48H94NO8P+K+	48	94	1	8	1	0	0	0	0	0	1	882.635	882.635	0.0018208	1840.51	4388.58	6841.1	552.561	410.129	492.253	8385.16	3966.27	3528.88	16097.4	12678.6	15540.7	2719.73	6520.52	4414.7	7.5432	0.0075611	2.1214	0.046685	infected-control2	-
PI(22:3(10Z,13Z,16Z)/16:2(9Z,12Z)), PI(34:5(19Z,22Z,25Z,28Z,31Z)/4:0), PI(20:4(8Z,11Z,14Z,17Z)/18:1(9Z)), PI(20:2(11Z,14Z)/18:3(9Z,12Z,15Z)), PI(16:2(9Z,12Z)/22:3(10Z,13Z,16Z)), PI(12:0/26:5(11Z,14Z,17Z,20Z,23Z)), PI(16:0/22:5(7Z,10Z,13Z,16Z,19Z)), PI(6:0/32:5(17Z,20Z,23Z,26Z,29Z)), PI(32:5(14Z,17Z,20Z,23Z,26Z)/6:0), PI(20:3(11Z,14Z,17Z)/18:2(9Z,12Z)), PI(20:1(11Z)/18:4(6Z,9Z,12Z,15Z)), PI(22:4(7…	PI	C47H81O13P	M-H	C47H81O13P-H-	47	81	0	13	1	0	0	0	1	0	0	883.533	883.534	-1.24022	480758	2.05453e+06	6.51905e+06	8.70615e+06	9.75327e+06	7.19067e+06	9.85031e+06	1.41462e+07	6.12906e+06	1.63127e+07	3.34855e+06	1.46e+07	9.54974e+06	6.76988e+06	4.34507e+06	19.873	0.00015555	3.8081	0.001279	control2-control1; infected-control1; infected-control2	surrounding tissue		yes
PI(18:1(11Z)/20:3(8Z,11Z,14Z)), PI(20:3(8Z,11Z,14Z)/18:1(11Z)), PI(16:1(9Z)/22:3(10Z,13Z,16Z)), PI(20:2(11Z,14Z)/18:2(9Z,11E)), PI(20:2(11Z,14Z)/18:2(9Z,12Z)), PI(20:1(11Z)/18:3(9Z,12Z,15Z)), PI(32:4(17Z,20Z,23Z,26Z)/6:0), PI(16:1(6Z)/22:3(10Z,13Z,16Z)), PI(18:0/20:4(8Z,11Z,14Z,17Z)), PI(36:4(21Z,24Z,27Z,30Z)/2:0), PI(16:2(9Z,12Z)/22:2(13Z,16Z)), PI(20:3(8Z,11Z,14Z)/18:1(11E)), PI(16:0/22:4(7Z,10…	PI	C47H83O13P	M-H	C47H83O13P-H-	47	83	0	13	1	0	0	0	1	0	0	885.549	885.55	-1.2374	6.74812e+06	2.17325e+07	6.21151e+07	9.01103e+07	9.0889e+07	6.74964e+07	3.93231e+07	5.06376e+07	2.18126e+07	4.86406e+07	1.22724e+07	5.05409e+07	2.90457e+07	2.24024e+07	1.55019e+07	11.632	0.001553	2.8088	0.0087786	infected-control2	surrounding tissue		yes
PS(22:0/20:5(5Z,8Z,11Z,14Z,17Z)), PS(20:1(11Z)/22:4(7Z,10Z,13Z,16Z)), PS(22:4(7Z,10Z,13Z,16Z)/20:1(11Z)), PS(20:5(5Z,8Z,11Z,14Z,17Z)/22:0), PS(22:2(13Z,16Z)/20:3(8Z,11Z,14Z)), PS(20:3(8Z,11Z,14Z)/22:2(13Z,16Z))	PS	C48H84NO10P	M+Na	C48H84NO10P+Na+	48	84	1	10	1	0	0	0	0	1	0	888.573	888.573	0.00159481	179662	31937.1	81199.1	15214.1	12830.9	32283.2	5687.57	13026.3	18210.5	5239.79	9072.21	10070.9	4299.33	10719.3	4381.74	21.988	9.7063e-05	4.0129	0.0016987	infected-control1; infected-control2	-
PS(22:2(13Z,16Z)/22:6(4Z,7Z,10Z,13Z,16Z,19Z)), PS(22:4(7Z,10Z,13Z,16Z)/22:4(7Z,10Z,13Z,16Z)), PS(22:6(4Z,7Z,10Z,13Z,16Z,19Z)/22:2(13Z,16Z))	PS	C50H82NO10P	M+H	C50H82NO10P+H+	50	82	1	10	1	0	0	1	0	0	0	888.575	888.575	0.0015948	179216	26179.7	80988.5	14985.2	10400.9	31707	5516.56	11940.1	16855.1	4683.9	8673.81	9038.52	4086.05	9918.53	4442.16	19.913	0.00015412	3.8121	0.002364	infected-control1; infected-control2	-
(3'-sulfo)GalCer(d18:1(4E)/24:1(15Z))	other	C48H91NO11S	M-H	C48H91NO11S-H-	48	91	1	11	0	1	0	0	1	0	0	888.623	888.624	-1.23488	424.908	787.778	3775.96	8152.89	29783.1	18885.9	2252.74	3519.87	2175.85	8951.82	1395.2	3368.31	4680.46	3175.04	600.9	9.3988	0.0034993	2.456	0.016657	control2-control1; infected-control2	-
PI(16:0/20:0), PI(18:0/18:0), PI(20:0/16:0)	PI	C45H87O13P	M+Na	C45H87O13P+Na+	45	87	0	13	1	0	0	0	0	1	0	889.578	889.578	0.001593	53787	65533	20145.8	3032.39	10696	9806.77	1903.47	5332.88	6518.29	5164.83	2574.25	3094.74	4017.41	4783.49	2428.23	20.854	0.0001244	3.9052	0.0020643	infected-control1; infected-control2	-
PI(18:2(9Z,12Z)/20:1(11Z)), PI(18:0/20:3(5Z,8Z,11Z)), PI(18:0/20:3(8Z,11Z,14Z)), PI(20:3(8Z,11Z,14Z)/18:0), PI(16:0/22:3(10Z,13Z,16Z)), PI(20:3(5Z,8Z,11Z)/18:0), PI(20:1(11Z)/18:2(9Z,12Z)), PI(22:3(10Z,13Z,16Z)/16:0)	PI	C47H85O13P	M+H	C47H85O13P+H+	47	85	0	13	1	0	0	1	0	0	0	889.58	889.58	0.001593	52285.4	65603.3	19824.8	2480.45	10515.2	8462.45	1370.84	5166.37	6230.27	4867.33	2139.31	3074.08	4097.53	4345.62	1913.17	20.258	0.00014235	3.8466	0.0022779	infected-control1; infected-control2	-
PC(DiMe(11,3)/DiMe(11,3)), PC(DiMe(11,3)/DiMe(9,5)), PC(DiMe(11,5)/DiMe(9,3)), PC(DiMe(9,3)/DiMe(11,5)), PC(DiMe(9,5)/DiMe(11,3)), PC(DiMe(9,5)/DiMe(9,5)), PC(MonoMe(11,3)/MonoMe(11,5)), PC(MonoMe(11,5)/MonoMe(11,3)), PC(MonoMe(11,5)/MonoMe(9,5)), PC(MonoMe(9,5)/MonoMe(11,5))	PC	C48H85NO10P	M+Na	C48H85NO10P+Na+	48	85	1	10	1	0	0	0	0	1	0	889.58	889.58	0.001593	51153.9	65603.3	19405.3	2389.09	10415	8309.98	1370.84	5166.37	5698.74	4886.84	1950.56	3074.08	4010.43	3996.5	1982.46	20.094	0.00014781	3.8303	0.0023313	infected-control1; infected-control2	-
PI(20:1(11Z)/18:1(9Z)), PI(24:1(15Z)/14:1(9Z)), PI(18:1(6Z)/20:1(11Z)), PI(18:2(9Z,11E)/20:0), PI(22:1(13Z)/16:1(6Z)), PI(22:0/16:2(9Z,12Z)), PI(20:2(11Z,14Z)/18:0), PI(16:1(6Z)/22:1(13Z)), PI(14:1(9Z)/24:1(15Z)), PI(20:0/18:2(9Z,11E)), PI(20:1(11Z)/18:1(11Z)), PI(16:0/22:2(13Z,16Z)), PI(20:1(11Z)/18:1(6Z)), PI(18:1(11Z)/20:1(11Z)), PI(22:1(13Z)/16:1(9Z)), PI(16:1(9Z)/22:1(13Z)), PI(20:0/18:2(9Z,…	PI	C47H87O13P	M-H	C47H87O13P-H-	47	87	0	13	1	0	0	0	1	0	0	889.58	889.581	-1.23179	206085	360651	383436	2.02371e+06	2.06928e+06	890342	2.05677e+06	5.392e+06	4.85273e+06	1.35885e+07	2.98099e+06	8.03877e+06	7.28943e+06	3.85058e+06	3.37253e+06	27.723	3.1721e-05	4.4986	0.0003074	infected-control1; infected-control2	higher in walls		yes
(3'-sulfo)GalCer(d18:1(4E)/24:0)	other	C48H93NO11S	M-H	C48H93NO11S-H-	48	93	1	11	0	1	0	0	1	0	0	890.639	890.64	-1.23209	263.986	383.369	338.009	1113.56	13089.7	7109.74	23340.1	15674.9	7376.88	63724.6	2676.45	70502.7	59463.5	21975	20628.9	19.64	0.0001642	3.7846	0.0013062	infected-control1; infected-control2	cysts
IPC(d18:0/24:1(15Z)), IPC(d20:0/22:1(13Z))	IPC	C48H94NO11P	M-H	C48H94NO11P-H-	48	94	1	11	1	0	0	0	1	0	0	890.648	890.649	-1.23031	337.936	148.131	291.68	502.989	516.687	384.43	1.15441e+06	1.14625e+06	1.05272e+06	3.88604e+06	459292	2.94114e+06	3.58167e+06	2.23966e+06	985215	322.94	3.6829e-11	10.434	2.9979e-09	infected-control1; infected-control2	cysts
GlcCer(iso-t17:0/30:4(15Z,18Z,21Z,24Z))	GlcCer	C53H97NO9	M-H	C53H97NO9-H-	53	97	1	9	0	0	0	0	1	0	0	890.708	890.709	-1.2318	1074.67	17007.8	7863.89	744.07	441.981	712.05	5658.26	8012.33	7599.23	805.631	4079.76	2498.97	5079.35	532.119	6898.86	7.6608	0.0071789	2.1439	0.027695	control2-control1; infected-control2	-
PG(P-22:0/24:5(6Z,9Z,12Z,15Z,18Z)), PG(P-18:1(13Z)/28:4(13Z,16Z,19Z,22Z)), PG(O-16:0/30:6(12Z,15Z,18Z,21Z,24Z,27Z)), PG(O-18:0/28:6(10Z,13Z,16Z,19Z,22Z,25Z)), PG(O-22:1(13Z)/24:5(9Z,12Z,15Z,18Z,21Z)), PG(P-16:0/30:5(12Z,15Z,18Z,21Z,24Z)), PG(P-18:0/28:5(13Z,16Z,19Z,22Z,25Z)), PG(P-18:1(11Z)/28:4(13Z,16Z,19Z,22Z)), PG(P-20:0/26:5(11Z,14Z,17Z,20Z,23Z)), PG(O-20:0/26:6(8Z,11Z,14Z,17Z,20Z,23Z)), PG(P…	PG	C52H93O9P	M-H	C52H93O9P-H-	52	93	0	9	1	0	0	0	1	0	0	891.647	891.648	-1.22894	157.876	196.927	163.794	330.232	274.573	72.6879	588296	589829	519144	1.99604e+06	180750	1.48798e+06	1.85759e+06	1.13743e+06	478945	307.17	4.9457e-11	10.306	3.6598e-09	infected-control1; infected-control2	cysts
TG(18:4(6Z,9Z,12Z,15Z)/18:4(6Z,9Z,12Z,15Z)/20:5(5Z,8Z,11Z,14Z,17Z))[iso3]	TG	C59H88O6	M-H	C59H88O6-H-	59	88	0	6	0	0	0	0	1	0	0	891.65	891.651	-1.2305	157.876	128.655	161.77	244.819	347.772	248.356	588709	589799	519235	1.99757e+06	181404	1.48846e+06	1.85932e+06	1.13948e+06	479530	350.81	2.2608e-11	10.646	2.0448e-09	infected-control1; infected-control2	cysts
PA(20:2(11Z,14Z)/28:0), PA(26:1(17Z)/22:1(13Z)), PA(28:0/20:2(11Z,14Z)), PA(18:2(9Z,11E)/30:0), PA(30:0/18:2(9Z,12Z)), PA(22:2(13Z,16Z)/26:0), PA(18:2(9Z,12Z)/30:0), PA(22:1(13Z)/26:1(17Z)), PA(24:1(15Z)/24:1(15Z)), PA(26:0/22:2(13Z,16Z)), PA(30:0/18:2(9Z,11E))	PA	C51H97O8P	M+Na	C51H97O8P+Na+	51	97	0	8	1	0	0	0	0	1	0	891.681	891.681	0.00158924	884.555	1319.14	109.693	429.507	1400.23	666.3	324149	255160	108917	82574	54547.6	3369.49	16396.1	148281	4432.98	10.164	0.0026158	2.5824	0.022048	infected-control1; infected-control2	cysts
TG(O-13:0/22:6(4Z,7Z,10Z,13Z,16Z,19Z)/20:5(5Z,8Z,11Z,14Z,17Z)), TG(O-13:0/20:5(5Z,8Z,11Z,14Z,17Z)/22:6(4Z,7Z,10Z,13Z,16Z,19Z))	TG	C58H92O5	M+Na	C58H92O5+Na+	58	92	0	5	0	0	0	0	0	1	0	891.684	891.684	1.91771e-05	884.555	1255.16	2	453.903	1430.74	593.019	325769	255720	110316	83202	55343.5	3629.54	16695	143048	4504.67	8.3494	0.0053446	2.2721	0.036787	infected-control1	cysts
TG(14:0/18:0/20:5(5Z,8Z,11Z,14Z,17Z)), TG(20:3(5Z,8Z,11Z)/14:0/18:2(9Z,12Z)), TG(20:1(11Z)/14:1(9Z)/18:3(9Z,12Z,15Z)), TG(20:1(11Z)/14:1(9Z)/18:3(6Z,9Z,12Z)), TG(20:1(11Z)/14:0/18:4(6Z,9Z,12Z,15Z)), TG(18:1(9Z)/16:1(9Z)/18:3(9Z,12Z,15Z)), TG(18:1(9Z)/16:1(9Z)/18:3(6Z,9Z,12Z)), TG(18:1(9Z)/14:1(9Z)/20:3n6), TG(18:1(9Z)/14:1(9Z)/20:3(5Z,8Z,11Z)), TG(18:1(9Z)/16:0/18:4(6Z,9Z,12Z,15Z)), TG(18:1(9Z)/1…	TG	C55H96O6	M+K	C55H96O6+K+	55	96	0	6	0	0	0	0	0	0	1	891.684	891.684	0.000232258	884.555	1187.18	2	453.903	1430.74	593.019	325769	255720	110316	82974.4	55343.5	3629.54	16796.9	141159	4504.67	8.4428	0.0051404	2.289	0.035872	infected-control1	cysts
20:0-Glc-Stigmasterol, 22:1-Glc-cholesterol, 20:1-Glc-Sitosterol	cholesterol	C55H96O7	M+Na	C55H96O7+Na+	55	96	0	7	0	0	0	0	0	1	0	891.705	891.705	1.91777e-05	1578.78	530.402	290.392	310.051	445.049	318.426	6248.01	3883.89	44537.9	7433.33	14128.1	5897.25	5968.6	21739.4	2675.66	17.214	0.00029815	3.5256	0.0038615	infected-control1; infected-control2	-
PA(28:0/20:1(11Z)), PA(18:1(11E)/30:0), PA(22:1(13Z)/26:0), PA(24:0/24:1(15Z)), PA(18:1(11Z)/30:0), PA(26:1(17Z)/22:0), PA(30:0/18:1(11Z)), PA(20:1(11Z)/28:0), PA(18:1(9Z)/30:0), PA(18:1(6Z)/30:0), PA(30:0/18:1(6Z)), PA(24:1(15Z)/24:0), PA(22:0/26:1(17Z)), PA(30:0/18:1(11E)), PA(26:0/22:1(13Z)), PA(30:0/18:1(9Z))	PA	C51H99O8P	M+Na	C51H99O8P+Na+	51	99	0	8	1	0	0	0	0	1	0	893.697	893.697	0.00158566	6617.37	2530.99	493.916	2258.31	8020.18	6206.88	484917	415943	287624	265500	180234	24604.2	52581.8	358875	26742.4	13.574	0.00082951	3.0812	0.0086367	infected-control1; infected-control2	cysts
TG(O-13:0/18:4(6Z,9Z,12Z,15Z)/24:6(6Z,9Z,12Z,15Z,18Z,21Z)), TG(O-13:0/20:5(5Z,8Z,11Z,14Z,17Z)/22:5(4Z,7Z,10Z,13Z,16Z)), TG(O-15:0/18:4(6Z,9Z,12Z,15Z)/22:6(4Z,7Z,10Z,13Z,16Z,19Z)), TG(O-15:0/22:6(4Z,7Z,10Z,13Z,16Z,19Z)/18:4(6Z,9Z,12Z,15Z)), TG(O-13:0/22:5(4Z,7Z,10Z,13Z,16Z)/20:5(5Z,8Z,11Z,14Z,17Z)), TG(O-13:0/22:6(4Z,7Z,10Z,13Z,16Z,19Z)/20:4(8Z,11Z,14Z,17Z)), TG(O-13:0/22:5(7Z,10Z,13Z,16Z,19Z)/20:…	TG	C58H94O5	M+Na	C58H94O5+Na+	58	94	0	5	0	0	0	0	0	1	0	893.699	893.699	1.91339e-05	6711.62	2530.99	598.515	2414.1	8129.2	6711.02	486157	416975	289441	266912	182412	25115.8	54002.2	360808	27187.8	13.797	0.00077502	3.1107	0.0081763	infected-control1; infected-control2	cysts
TG(16:0/18:2(9Z,12Z)/18:2(9Z,12Z)), TG(20:0/18:3(9Z,12Z,15Z)/14:1(9Z)), TG(20:0/18:3(6Z,9Z,12Z)/14:1(9Z)), TG(18:1(11Z)/16:0/18:3(9Z,12Z,15Z)), TG(16:1(9Z)/18:1(11Z)/18:2(9Z,12Z)), TG(18:1(11Z)/16:1(9Z)/18:2(9Z,12Z)), TG(18:1(9Z)/16:0/18:3(9Z,12Z,15Z)), TG(16:0/16:0/20:4(5Z,8Z,11Z,14Z)), TG(16:1(9Z)/18:1(9Z)/18:2(9Z,12Z))	TG	C55H98O6	M+K	C55H98O6+K+	55	98	0	6	0	0	0	0	0	0	1	893.699	893.699	0.000231733	6711.62	2530.99	598.515	2414.1	8129.2	6711.02	486157	416975	289441	266912	182412	25115.8	54002.2	360730	27187.8	13.797	0.00077503	3.1107	0.0081763	infected-control1; infected-control2	cysts
PA(18:0/30:0), PA(20:0/28:0), PA(28:0/20:0), PA(22:0/26:0), PA(26:0/22:0), PA(24:0/24:0), PA(30:0/18:0)	PA	C51H101O8P	M+Na	C51H101O8P+Na+	51	101	0	8	1	0	0	0	0	1	0	895.713	895.713	0.00158209	55826.5	8090.5	2557.13	17146.8	28778.9	8134.26	557525	430445	864670	1.40319e+06	785269	940396	298588	1.4799e+06	481605	31.951	1.5616e-05	4.8064	0.00049812	infected-control1; infected-control2	cysts
TG(O-13:0/20:3(11Z,14Z,17Z)/22:6(4Z,7Z,10Z,13Z,16Z,19Z)), TG(O-15:0/20:4(5Z,8Z,11Z,14Z)/20:5(5Z,8Z,11Z,14Z,17Z)), TG(O-17:0/18:4(6Z,9Z,12Z,15Z)/20:5(5Z,8Z,11Z,14Z,17Z)), TG(O-15:0/22:5(4Z,7Z,10Z,13Z,16Z)/18:4(6Z,9Z,12Z,15Z)), TG(O-13:0/24:6(6Z,9Z,12Z,15Z,18Z,21Z)/18:3(9Z,12Z,15Z)), TG(O-15:0/20:5(5Z,8Z,11Z,14Z,17Z)/20:4(8Z,11Z,14Z,17Z)), TG(O-15:0/22:6(4Z,7Z,10Z,13Z,16Z,19Z)/18:3(9Z,12Z,15Z)), TG…	TG	C58H96O5	M+Na	C58H96O5+Na+	58	96	0	5	0	0	0	0	0	1	0	895.715	895.715	1.90907e-05	56322.8	8186.6	2557.13	17469.3	29090.8	7828.52	558968	431435	867026	1.40573e+06	788286	944206	300122	1.48323e+06	482745	31.617	1.6468e-05	4.7834	0.00049812	infected-control1; infected-control2	cysts
PA(28:0/22:3(10Z,13Z,16Z)), PA(30:0/20:3(8Z,11Z,14Z)), PA(30:0/20:3(11Z,14Z,17Z)), PA(20:3(8Z,11Z,14Z)/30:0), PA(22:3(10Z,13Z,16Z)/28:0), PA(20:3(11Z,14Z,17Z)/30:0)	PA	C53H99O8P	M+H	C53H99O8P+H+	53	99	0	8	1	0	0	1	0	0	0	895.715	895.715	0.00158209	56322.8	8186.6	2557.13	17469.3	29090.8	7828.52	558968	431435	867026	1.40573e+06	788286	944206	300122	1.48323e+06	482745	31.617	1.6468e-05	4.7834	0.00049812	infected-control1; infected-control2	cysts
TG(16:0/18:0/18:3(6Z,9Z,12Z)), TG(16:1(9Z)/18:1(9Z)/18:1(11Z)), TG(16:1(9Z)/20:1(11Z)/16:1(9Z)), TG(14:0/16:1(9Z)/22:2(13Z,16Z)), TG(14:1(9Z)/16:1(9Z)/22:1(13Z)), TG(14:0/20:2n6/18:1(9Z)), TG(14:1(9Z)/14:1(9Z)/24:1(15Z)), TG(18:0/14:0/20:3(5Z,8Z,11Z)), TG(18:0/14:0/20:3n6), TG(18:0/16:0/18:3(6Z,9Z,12Z)), TG(14:0/18:1(11Z)/20:2n6), TG(14:0/18:1(9Z)/20:2n6), TG(14:0/18:3(9Z,12Z,15Z)/20:0), TG(14:0/…	TG	C55H100O6	M+K	C55H100O6+K+	55	100	0	6	0	0	0	0	0	0	1	895.715	895.715	0.000231213	56322.8	8186.6	2557.13	17469.3	29090.8	7828.52	558968	431435	866965	1.40573e+06	788286	944206	300122	1.48323e+06	482686	31.616	1.6468e-05	4.7834	0.00049812	infected-control1; infected-control2	cysts
PI(20:4(8Z,11Z,14Z,17Z)/16:0), PI(16:0/20:4(8Z,11Z,14Z,17Z)), PI(18:3(9Z,12Z,15Z)/18:1(9Z)), PI(18:3(6Z,9Z,12Z)/18:1(9Z)), PI(18:2(9Z,12Z)/18:2(9Z,12Z)), PI(20:4(5Z,8Z,11Z,14Z)/16:0), PI(18:3(6Z,9Z,12Z)/18:1(11Z)), PI(18:1(9Z)/18:3(9Z,12Z,15Z)), PI(18:1(11Z)/18:3(9Z,12Z,15Z)), PI(18:1(11Z)/18:3(6Z,9Z,12Z)), PI(18:1(9Z)/18:3(6Z,9Z,12Z)), PI(18:3(9Z,12Z,15Z)/18:1(11Z)), PI(16:0/20:4(5Z,8Z,11Z,14Z))	PI	C45H79O13P	M+K	C45H79O13P+K+	45	79	0	13	1	0	0	0	0	0	1	897.489	897.489	0.00179066	10464.4	2741.11	2889.67	1152.87	854.387	11428.9	159626	114356	815962	249159	592514	476722	62057.6	1.10325e+06	178205	26.295	4.1123e-05	4.3859	0.00090985	infected-control1; infected-control2	cysts
PI(O-20:0/20:5(5Z,8Z,11Z,14Z,17Z)), PI(P-22:0/18:4(6Z,9Z,12Z,15Z)), PI(P-20:0/20:4(5Z,8Z,11Z,14Z)), PI(O-14:0/26:5(8Z,11Z,14Z,17Z,20Z)), PI(O-18:1(9Z)/22:4(7Z,10Z,13Z,16Z)), PI(P-18:0/22:4(7Z,10Z,13Z,16Z)), PI(O-20:1(11Z)/20:4(5Z,8Z,11Z,14Z)), PI(P-20:0/20:4(8Z,11Z,14Z,17Z)), PI(P-20:1(11Z)/20:3(11Z,14Z,17Z)), PI(O-16:0/24:5(9Z,12Z,15Z,18Z,21Z)), PI(P-14:0/26:4(11Z,14Z,17Z,20Z)), PI(O-22:1(13Z)/1…	PI	C49H87O12P	M-H	C49H87O12P-H-	49	87	0	12	1	0	0	0	1	0	0	897.585	897.586	-1.22081	601.543	5130.16	27981.4	184967	151327	114150	16793	97391.4	9288.02	24196.9	1450.5	13660.5	29555.2	8815.31	2849.7	8.0709	0.0060115	2.221	0.024714	control2-control1; infected-control2	-
TG(O-18:2(9Z,12Z)/24:6(6Z,9Z,12Z,15Z,18Z,21Z)/13:0), TG(O-15:0/24:6(6Z,9Z,12Z,15Z,18Z,21Z)/16:2(9Z,12Z)), TG(O-15:0/22:4(7Z,10Z,13Z,16Z)/18:4(6Z,9Z,12Z,15Z)), TG(O-15:0/22:5(4Z,7Z,10Z,13Z,16Z)/18:3(6Z,9Z,12Z)), TG(O-13:0/24:4(9Z,12Z,15Z,18Z)/18:4(6Z,9Z,12Z,15Z)), TG(O-13:0/22:5(4Z,7Z,10Z,13Z,16Z)/20:3(11Z,14Z,17Z)), TG(O-18:2(9Z,12Z)/22:6(4Z,7Z,10Z,13Z,16Z,19Z)/15:0), TG(O-13:0/18:4(6Z,9Z,12Z,15Z…	TG	C58H98O5	M+Na	C58H98O5+Na+	58	98	0	5	0	0	0	0	0	1	0	897.731	897.731	1.9048e-05	170741	64212.5	28268.2	139130	273425	68403.2	328777	237461	733668	1.43515e+06	615605	580237	369433	1.10196e+06	275776	8.7594	0.0045133	2.3455	0.032679	infected-control1	cysts
PA(28:0/22:2(13Z,16Z)), PA(24:1(15Z)/26:1(17Z)), PA(30:0/20:2(11Z,14Z)), PA(26:1(17Z)/24:1(15Z)), PA(20:2(11Z,14Z)/30:0), PA(22:2(13Z,16Z)/28:0)	PA	C53H101O8P	M+H	C53H101O8P+H+	53	101	0	8	1	0	0	1	0	0	0	897.731	897.731	0.00157854	170741	64212.5	28268.2	139130	273425	68403.2	328777	237461	733668	1.43515e+06	615605	580237	369433	1.10196e+06	275776	8.7594	0.0045133	2.3455	0.032679	infected-control1	cysts
TG(16:0/18:1(11Z)/18:1(9Z)), TG(18:1(11Z)/16:0/18:1(9Z)), TG(16:1(9Z)/16:1(9Z)/20:0), TG(16:0/18:1(9Z)/18:1(11Z)), TG(16:0/16:1(9Z)/20:1(11Z)), TG(16:0/18:1(11Z)/18:1(11Z)), TG(22:0/16:1(9Z)/14:1(9Z)), TG(18:1(11Z)/16:0/18:1(11Z)), TG(20:0/16:1(9Z)/16:1(9Z)), TG(16:1(9Z)/18:0/18:1(9Z)), TG(20:0/18:1(9Z)/14:1(9Z)), TG(16:0/18:1(9Z)/18:1(9Z)), TG(16:0/18:0/18:2(9Z,12Z)), TG(16:1(9Z)/18:0/18:1(11Z))	TG	C55H102O6	M+K	C55H102O6+K+	55	102	0	6	0	0	0	0	0	0	1	897.731	897.731	0.000230693	170741	64212.5	28268.2	139130	273425	68403.2	328777	237461	733668	1.43505e+06	615528	580237	369433	1.10196e+06	275695	8.7591	0.0045139	2.3455	0.032679	infected-control1	cysts		yes
TG(O-13:0/20:5(5Z,8Z,11Z,14Z,17Z)/24:6(6Z,9Z,12Z,15Z,18Z,21Z)), TG(O-13:0/22:5(4Z,7Z,10Z,13Z,16Z)/22:6(4Z,7Z,10Z,13Z,16Z,19Z)), TG(O-15:0/22:6(4Z,7Z,10Z,13Z,16Z,19Z)/20:5(5Z,8Z,11Z,14Z,17Z)), TG(O-13:0/24:6(6Z,9Z,12Z,15Z,18Z,21Z)/20:5(5Z,8Z,11Z,14Z,17Z)), TG(O-13:0/22:6(4Z,7Z,10Z,13Z,16Z,19Z)/22:5(4Z,7Z,10Z,13Z,16Z)), TG(O-13:0/22:5(7Z,10Z,13Z,16Z,19Z)/22:6(4Z,7Z,10Z,13Z,16Z,19Z)), TG(O-13:0/22:6…	TG	C60H96O5	M+H	C60H96O5+H+	60	96	0	5	0	0	0	1	0	0	0	897.733	897.733	1.90478e-05	170384	63202.6	28086	138842	272759	67905.6	328315	236333	732433	1.43345e+06	612718	579287	367525	1.09985e+06	274846	8.8047	0.0044311	2.3535	0.032679	infected-control1	cysts
PI(20:4(5Z,8Z,11Z,14Z)/19:0), PI(22:4(7Z,10Z,13Z,16Z)/17:0), PI(20:4(8Z,11Z,14Z,17Z)/19:0), PI(24:4(9Z,12Z,15Z,18Z)/15:0), PI(3:0/36:4(21Z,24Z,27Z,30Z)), PI(26:4(11Z,14Z,17Z,20Z)/13:0), PI(18:4(6Z,9Z,12Z,15Z)/21:0), PI(24:4(9Z,12Z,15Z,18Z)/15:0), PI(19:0/20:4(8Z,11Z,14Z,17Z)), PI(26:4(11Z,14Z,17Z,20Z)/13:0), PI(17:0/22:4(7Z,10Z,13Z,16Z)), PI(21:0/18:4(6Z,9Z,12Z,15Z)), PI(15:0/24:4(9Z,12Z,15Z,18Z)…	PI	C48H85O13P	M-H	C48H85O13P-H-	48	85	0	13	1	0	0	0	1	0	0	899.564	899.566	-1.21812	2208.3	9464.61	58520.1	80012.5	65244.4	42923.1	113302	125015	56612.4	394984	37014.4	195396	90484.7	37947.7	34804.4	9.6589	0.0031648	2.4997	0.01545	infected-control1	walls
PI(17:0/22:3(10Z,13Z,16Z)), PI(22:3(10Z,13Z,16Z)/17:0), PI(20:3(11Z,14Z,17Z)/19:0), PI(18:3(6Z,9Z,12Z)/21:0), PI(19:0/20:3(11Z,14Z,17Z)), PI(20:3(8Z,11Z,14Z)/19:0), PI(18:3(9Z,12Z,15Z)/21:0), PI(21:0/18:3(9Z,12Z,15Z)), PI(22:3(10Z,13Z,16Z)/17:0), PI(21:0/18:3(6Z,9Z,12Z)), PI(17:0/22:3(10Z,13Z,16Z)), PI(19:0/20:3(8Z,11Z,14Z))	PI	C48H87O13P	M-H	C48H87O13P-H-	48	87	0	13	1	0	0	0	1	0	0	901.58	901.581	-1.2154	1535.73	18182.1	109194	82026.2	55751.5	33714.3	319164	333433	278545	1.11211e+06	153532	567262	359670	140466	139018	27.949	3.0475e-05	4.516	0.00029888	infected-control1; infected-control2	walls
TG(20:0/14:1(9Z)/20:4(5Z,8Z,11Z,14Z)), TG(18:2(9Z,12Z)/18:1(9Z)/18:2(9Z,12Z)), TG(18:1(11Z)/18:3(6Z,9Z,12Z)/18:1(9Z)), TG(14:0/22:2(13Z,16Z)/18:3(9Z,12Z,15Z)), TG(20:1(11Z)/14:0/20:4(8Z,11Z,14Z,17Z)), TG(16:0/16:1(9Z)/22:4(7Z,10Z,13Z,16Z)), TG(16:1(9Z)/20:2n6/18:2(9Z,12Z)), TG(14:0/20:3(5Z,8Z,11Z)/20:2n6), TG(20:0/14:1(9Z)/20:4(8Z,11Z,14Z,17Z)), TG(22:0/14:1(9Z)/18:4(6Z,9Z,12Z,15Z)), TG(16:1(9Z)/…	TG	C57H100O6	M+Na	C57H100O6+Na+	57	100	0	6	0	0	0	0	0	1	0	903.741	903.741	1.89223e-05	269.269	465.89	2	2	479.365	528.165	67579.3	123424	43185.7	22136.4	8825.45	936.287	5964.46	23117.8	2091.8	7.3843	0.0081157	2.0907	0.048591	infected-control1; infected-control2	cysts
TG(20:2n6/18:3(9Z,12Z,15Z)/18:3(9Z,12Z,15Z)), TG(20:0/18:4(6Z,9Z,12Z,15Z)/18:4(6Z,9Z,12Z,15Z)), TG(20:1(11Z)/18:4(6Z,9Z,12Z,15Z)/18:3(9Z,12Z,15Z)), TG(20:1(11Z)/18:4(6Z,9Z,12Z,15Z)/18:3(6Z,9Z,12Z))	TG	C59H98O6	M+H	C59H98O6+H+	59	98	0	6	0	0	0	1	0	0	0	903.744	903.744	1.89211e-05	269.269	481.455	273.35	69.1004	479.365	442.279	66928.2	122457	42209.6	21149.1	8575.77	948.798	5859.29	22650.6	1872.3	8.6932	0.0046367	2.3338	0.032974	infected-control1; infected-control2	cysts
Lysobisphosphatidate (20:2(11Z,14Z)/0:0/26:4(11Z,14Z,17Z,20Z)/0:0), PG(14:1(9Z)/32:5(14Z,17Z,20Z,23Z,26Z)), PG(20:1(11Z)/26:5(11Z,14Z,17Z,20Z,23Z)), PG(16:1(6Z)/30:5(12Z,15Z,18Z,21Z,24Z)), Lysobisphosphatidate (10:0/0:0/36:6(18Z,21Z,24Z,27Z,30Z,33Z)/0:0), Lysobisphosphatidate (12:0/0:0/34:6(16Z,19Z,22Z,25Z,28Z,31Z)/0:0), PG(18:1(11E)/28:5(10Z,13Z,16Z,19Z,22Z)), PG(36:6(18Z,21Z,24Z,27Z,30Z,33Z)/10…	PG	C52H91O10P	M-H	C52H91O10P-H-	52	91	0	10	1	0	0	0	1	0	0	905.627	905.628	-1.20997	198.515	292.385	331.69	781.831	795.814	251.463	2.07475e+06	2.07533e+06	1.83583e+06	6.55267e+06	941210	6.74346e+06	6.10103e+06	3.69995e+06	1.92619e+06	533.65	1.889e-12	11.724	5.1254e-10	infected-control1; infected-control2	cysts
TG(14:0/18:3(9Z,12Z,15Z)/22:1(13Z)), TG(20:0/16:1(9Z)/18:3(6Z,9Z,12Z)), TG(16:1(9Z)/20:2n6/18:1(9Z)), TG(18:1(9Z)/16:0/20:3(5Z,8Z,11Z)), TG(14:0/22:4(7Z,10Z,13Z,16Z)/18:0), TG(14:0/22:2(13Z,16Z)/18:2(9Z,12Z)), TG(16:1(9Z)/20:2n6/18:1(11Z)), TG(20:0/14:1(9Z)/20:3n6), TG(22:1(13Z)/14:1(9Z)/18:2(9Z,12Z)), TG(14:0/20:4(5Z,8Z,11Z,14Z)/20:0), TG(18:0/18:1(9Z)/18:3(6Z,9Z,12Z)), TG(18:0/20:3(5Z,8Z,11Z)/1…	TG	C57H102O6	M+Na	C57H102O6+Na+	57	102	0	6	0	0	0	0	0	1	0	905.757	905.757	1.88791e-05	1455.12	653.787	147.57	314.626	502.266	1139.54	41463.5	62131.7	38746.7	49085.2	16893.9	3313.74	7651.05	49592.6	6194.68	12.175	0.0012946	2.8879	0.012423	infected-control1; infected-control2	cysts		yes
PS(22:6(4Z,7Z,10Z,13Z,16Z,19Z)/22:4(7Z,10Z,13Z,16Z)), PS(22:4(7Z,10Z,13Z,16Z)/22:6(4Z,7Z,10Z,13Z,16Z,19Z))	PS	C50H78NO10P	M+Na	C50H78NO10P+Na+	50	78	1	10	1	0	0	0	0	1	0	906.526	906.526	0.00156322	11318.6	845.956	1811.06	477.963	794.38	6909.34	22502.1	9719.29	253912	29894.7	111891	126488	15723.8	242877	33771.7	10.303	0.0024849	2.6047	0.021168	infected-control1; infected-control2	cysts
PC(22:6(4Z,7Z,10Z,13Z,16Z,19Z)/24:5(6Z,9Z,12Z,15Z,18Z)), PC(22:6(4Z,7Z,10Z,13Z,16Z,19Z)/24:5(9Z,12Z,15Z,18Z,21Z)), PC(20:5(5Z,8Z,11Z,14Z,17Z)/26:6(8Z,11Z,14Z,17Z,20Z,23Z)), PC(24:6(6Z,9Z,12Z,15Z,18Z,21Z)/22:5(4Z,7Z,10Z,13Z,16Z)), PC(26:6(8Z,11Z,14Z,17Z,20Z,23Z)/20:5(5Z,8Z,11Z,14Z,17Z)), PC(24:5(9Z,12Z,15Z,18Z,21Z)/22:6(4Z,7Z,10Z,13Z,16Z,19Z)), PC(22:5(7Z,10Z,13Z,16Z,19Z)/24:6(6Z,9Z,12Z,15Z,18Z,21…	PC	C54H86NO8P	M-H	C54H86NO8P-H-	54	86	1	8	1	0	0	0	1	0	0	906.601	906.602	-1.20867	586.073	988.968	1585.7	2526.06	3588.29	2706.94	3115.48	4073.52	2766.78	6236.48	2205.27	5404.25	4044.53	2335.48	3107.45	7.7349	0.0069495	2.158	0.027328	infected-control1; infected-control2	-
(3'-sulfo)Galbeta-Cer(d18:1/24:0(2OH))	other	C48H93NO12S	M-H	C48H93NO12S-H-	48	93	1	12	0	1	0	0	1	0	0	906.633	906.635	-1.21035	2115.93	323.101	1067.63	6546.77	20948	25077	264227	264441	199071	788681	59097.1	889301	783205	415673	209773	45.607	2.4698e-06	5.6073	3.0461e-05	infected-control1; infected-control2	cysts
IPC(t20:0/22:1(13Z)), IPC(t18:0/24:1(15Z))	IPC	C48H94NO12P	M-H	C48H94NO12P-H-	48	94	1	12	1	0	0	0	1	0	0	906.643	906.644	-1.20861	267.165	346.023	896.021	1470.45	1115.57	1273.06	1.26748e+06	1.27666e+06	1.21018e+06	4.52977e+06	625711	3.98224e+06	3.8401e+06	2.40651e+06	1.20123e+06	619.15	7.8162e-13	12.107	5.1254e-10	infected-control1; infected-control2	cysts
Lysobisphosphatidate (28:4(13Z,16Z,19Z,22Z)/0:0/18:1(11E)/0:0), PG(14:0/32:5(14Z,17Z,20Z,23Z,26Z)), Lysobisphosphatidate (14:0/0:0/32:5(14Z,17Z,20Z,23Z,26Z)/0:0), PG(20:1(11Z)/26:4(11Z,14Z,17Z,20Z)), PG(26:1(17Z)/20:4(8Z,11Z,14Z,17Z)), PG(22:5(7Z,10Z,13Z,16Z,19Z)/24:0), PG(26:5(8Z,11Z,14Z,17Z,20Z)/20:0), PG(14:1(9Z)/32:4(17Z,20Z,23Z,26Z)), Lysobisphosphatidate (16:0/0:0/30:5(15Z,18Z,21Z,24Z,27Z)/…	PG	C52H93O10P	M-H	C52H93O10P-H-	52	93	0	10	1	0	0	0	1	0	0	907.642	907.643	-1.20728	460.276	211.032	242.18	492.741	354.638	383.111	696369	706075	655227	2.46287e+06	283715	2.1844e+06	2.14083e+06	1.28618e+06	639137	236.28	2.3069e-10	9.637	1.0089e-08	infected-control1; infected-control2	cysts
TG(18:1(9Z)/18:0/18:2(9Z,12Z)), TG(16:1(9Z)/20:0/18:2(9Z,12Z)), TG(18:0/16:0/20:3(5Z,8Z,11Z)), TG(18:0/20:2n6/16:1(9Z)), TG(18:0/18:2(9Z,12Z)/18:1(11Z)), TG(18:0/18:2(9Z,12Z)/18:1(9Z)), TG(14:1(9Z)/18:1(11Z)/22:1(13Z)), TG(14:1(9Z)/16:1(9Z)/24:1(15Z)), TG(16:0/16:1(9Z)/22:2(13Z,16Z)), TG(16:1(9Z)/18:0/20:2n6), TG(18:0/18:3(6Z,9Z,12Z)/18:0), TG(14:1(9Z)/18:0/22:2(13Z,16Z)), TG(16:0/18:3(9Z,12Z,15Z…	TG	C57H104O6	M+Na	C57H104O6+Na+	57	104	0	6	0	0	0	0	0	1	0	907.773	907.773	1.88383e-05	24193	1151.15	656.364	2855.55	1475.92	2246.51	119474	56695.2	379162	501775	188878	275220	59281.3	616288	180727	24.49	5.8073e-05	4.236	0.0010908	infected-control1; infected-control2	cysts		yes
TG(18:1(9Z)/18:1(9Z)/20:4(5Z,8Z,11Z,14Z)), TG(16:1(9Z)/20:1(11Z)/20:4(5Z,8Z,11Z,14Z)), TG(18:1(9Z)/16:0/22:5(7Z,10Z,13Z,16Z,19Z)), TG(20:0/18:3(9Z,12Z,15Z)/18:3(9Z,12Z,15Z)), TG(20:0/18:3(6Z,9Z,12Z)/18:3(6Z,9Z,12Z)), TG(20:0/18:4(6Z,9Z,12Z,15Z)/18:2(9Z,12Z)), TG(18:2(9Z,12Z)/18:1(9Z)/20:3(8Z,11Z,14Z)), TG(18:0/18:2(9Z,12Z)/20:4(5Z,8Z,11Z,14Z)), TG(20:1(11Z)/18:3(6Z,9Z,12Z)/18:2(9Z,12Z)), TG(20:1(…	TG	C59H102O6	M+H	C59H102O6+H+	59	102	0	6	0	0	0	1	0	0	0	907.775	907.775	1.88371e-05	24193	1179.76	656.364	2782.36	1402.31	2102.76	118959	56483	377614	498535	186997	272694	58976.7	613079	179569	24.613	5.669e-05	4.2465	0.0010908	infected-control1; infected-control2	cysts		yes
PI(22:5(7Z,10Z,13Z,16Z,19Z)/18:1(6Z)), PI(20:3(8Z,11Z,14Z)/20:3(11Z,14Z,17Z)), PI(18:1(9Z)/22:5(4Z,7Z,10Z,13Z,16Z)), PI(18:1(11E)/22:5(4Z,7Z,10Z,13Z,16Z)), PI(16:1(6Z)/24:5(9Z,12Z,15Z,18Z,21Z)), PI(18:2(9Z,12Z)/22:4(7Z,10Z,13Z,16Z)), PI(16:0/24:6(6Z,9Z,12Z,15Z,18Z,21Z)), PI(20:2(11Z,14Z)/20:4(5Z,8Z,11Z,14Z)), PI(22:5(4Z,7Z,10Z,13Z,16Z)/18:1(11Z)), PI(22:5(4Z,7Z,10Z,13Z,16Z)/18:1(9Z)), PI(18:1(6Z)…	PI	C49H83O13P	M-H	C49H83O13P-H-	49	83	0	13	1	0	0	0	1	0	0	909.549	909.55	-1.20475	5000.84	33301	258728	525332	594287	415765	749025	1.51807e+06	487010	2.05303e+06	229891	1.24171e+06	1.19512e+06	490912	272290	24.48	5.8187e-05	4.2352	0.00052049	control2-control1; infected-control1	surrounding tissue	Kadesch: PI
PI(32:5(17Z,20Z,23Z,26Z,29Z)/8:0), PI(22:3(10Z,13Z,16Z)/18:2(9Z,11E)), PI(18:2(9Z,11E)/22:3(10Z,13Z,16Z)), PI(18:0/22:5(4Z,7Z,10Z,13Z,16Z)), PI(34:5(16Z,19Z,22Z,25Z,28Z)/6:0), PI(28:5(13Z,16Z,19Z,22Z,25Z)/12:0), PI(26:5(8Z,11Z,14Z,17Z,20Z)/14:0), PI(14:0/26:5(11Z,14Z,17Z,20Z,23Z)), PI(32:5(14Z,17Z,20Z,23Z,26Z)/8:0), PI(22:4(7Z,10Z,13Z,16Z)/18:1(11E)), PI(36:5(18Z,21Z,24Z,27Z,30Z)/4:0), PI(4:0/36:…	PI	C49H85O13P	M-H	C49H85O13P-H-	49	85	0	13	1	0	0	0	1	0	0	911.564	911.566	-1.20208	80949.5	583353	2.81191e+06	5.3409e+06	5.41819e+06	3.91221e+06	4.25438e+06	7.86389e+06	3.18081e+06	6.78904e+06	1.46134e+06	5.71413e+06	4.83889e+06	2.98197e+06	1.68189e+06	15.076	0.00053235	3.2738	0.0036415	control2-control1; infected-control1	surrounding tissue
PS(O-28:0/18:2(9Z,12Z)), PS(P-28:0/18:1(9Z)), PS(P-22:1(13Z)/24:0), PS(P-26:0/20:1(11Z)), PS(P-28:0/18:1(11Z)), PS(P-28:0/18:1(6Z)), PS(O-20:1(11Z)/26:1(17Z)), PS(P-20:0/26:1(17Z)), PS(O-22:1(13Z)/24:1(15Z)), PS(O-18:2(9Z,12Z)/28:0), PS(O-30:0/16:2(9Z,12Z)), PS(P-18:1(13Z)/28:0), PS(P-30:0/16:1(6Z)), PS(P-28:0/18:1(11E)), PS(P-18:1(11Z)/28:0), PS(P-18:1(9Z)/28:0), PS(P-24:0/22:1(13Z)), PS(O-24:0/…	PS	C52H100NO9P	M-H	C52H100NO9P-H-	52	100	1	9	1	0	0	0	1	0	0	912.705	912.706	-1.20058	423.854	659.974	218.154	7437.55	3405.15	9112.37	298.799	1004.44	382.914	372.245	271.622	154.765	549.166	289.459	61.7856	10.099	0.0026795	2.572	0.013804	infected-control2	-
PI(20:1(11Z)/20:3(11Z,14Z,17Z)), PI(22:1(13Z)/18:3(9Z,12Z,15Z)), PI(20:0/20:4(8Z,11Z,14Z,17Z)), PI(20:1(11Z)/20:3(8Z,11Z,14Z)), PI(18:1(6Z)/22:3(10Z,13Z,16Z)), PI(18:3(6Z,9Z,12Z)/22:1(13Z)), PI(22:0/18:4(6Z,9Z,12Z,15Z)), PI(16:0/24:4(9Z,12Z,15Z,18Z)), PI(22:2(13Z,16Z)/18:2(9Z,11E)), PI(20:4(8Z,11Z,14Z,17Z)/20:0), PI(22:3(10Z,13Z,16Z)/18:1(11E)), PI(22:3(10Z,13Z,16Z)/18:1(6Z)), PI(18:1(11Z)/22:3(1…	PI	C49H87O13P	M-H	C49H87O13P-H-	49	87	0	13	1	0	0	0	1	0	0	913.58	913.581	-1.19943	9021.69	60449.1	517698	804171	665914	448395	1.00411e+06	1.45544e+06	685373	2.30788e+06	369752	1.41277e+06	1.06362e+06	545044	349721	17.394	0.00028467	3.5457	0.002186	control2-control1; infected-control1	surrounding tissue	Kadesch: PI
PG(O-17:0/28:0), PG(O-28:0/17:0), PG(O-26:0/19:0), PG(O-28:0/17:0), PG(O-30:0/15:0), PG(O-30:0/15:0), PG(O-24:0/21:0), PG(O-15:0/30:0)	PG	C51H103O9P	M+Na	C51H103O9P+Na+	51	103	0	9	1	0	0	0	0	1	0	913.723	913.723	0.00155091	17886	257106	569.609	28809.7	208819	6608.83	937.435	1221.21	256.767	2902.78	489.171	790.599	7270.16	339.338	355.384	7.9147	0.0064278	2.1919	0.042487	infected-control2	-
TG(13:0/20:3(11Z,14Z,17Z)/22:4(7Z,10Z,13Z,16Z)), TG(13:0/20:2(11Z,14Z)/22:5(7Z,10Z,13Z,16Z,19Z)), TG(13:0/22:4(7Z,10Z,13Z,16Z)/20:3(11Z,14Z,17Z)), TG(13:0/18:2(9Z,11E)/24:5(9Z,12Z,15Z,18Z,21Z)), TG(15:0/18:3(9Z,12Z,15Z)/22:4(7Z,10Z,13Z,16Z)), TG(15:0/20:4(8Z,11Z,14Z,17Z)/20:3(8Z,11Z,14Z)), TG(15:0/18:1(9Z)/22:6(4Z,7Z,10Z,13Z,16Z,19Z)), TG(17:0/22:6(4Z,7Z,10Z,13Z,16Z,19Z)/16:1(6Z)), TG(17:0/16:1(6…	TG	C58H98O6	M+Na	C58H98O6+Na+	58	98	0	6	0	0	0	0	0	1	0	913.726	913.726	1.87144e-05	18013.8	257670	569.609	28957.4	209626	6905.52	1117.06	1313.67	256.767	3082.26	417.335	1014.53	7434.5	339.338	284.379	7.7742	0.0068314	2.1655	0.044251	infected-control2	-
TG(13:0/22:5(7Z,10Z,13Z,16Z,19Z)/22:5(7Z,10Z,13Z,16Z,19Z))[iso3], TG(13:0/22:4(7Z,10Z,13Z,16Z)/22:6(4Z,7Z,10Z,13Z,16Z,19Z))[iso6], TG(15:0/20:5(5Z,8Z,11Z,14Z,17Z)/22:5(7Z,10Z,13Z,16Z,19Z))[iso6], TG(15:1(9Z)/20:5(5Z,8Z,11Z,14Z,17Z)/22:4(7Z,10Z,13Z,16Z))[iso6], TG(17:1(9Z)/18:3(6Z,9Z,12Z)/22:6(4Z,7Z,10Z,13Z,16Z,19Z))[iso6], TG(17:2(9Z,12Z)/18:4(6Z,9Z,12Z,15Z)/22:4(7Z,10Z,13Z,16Z))[iso6], TG(18:4(6…	TG	C60H96O6	M+H	C60H96O6+H+	60	96	0	6	0	0	0	1	0	0	0	913.728	913.728	1.87155e-05	17740.5	256927	491.969	28886.8	209218	6828.11	1022.68	1379.52	100.023	3074.17	336.807	856.316	7177.41	339.338	344.277	7.3751	0.0081494	2.0889	0.048591	infected-control2	-
PIP[3'](16:0/18:1(9Z))	PIP	C43H82O16P2	M-H	C43H82O16P2-H-	43	82	0	16	2	0	0	0	1	0	0	915.499	915.501	-1.19539	2122.48	23556.1	33748.2	20863.7	7798.59	12096.3	266886	270160	222938	1.07781e+06	101266	949049	791490	403495	193153	84.9	8.2704e-08	7.0825	1.4635e-06	infected-control1; infected-control2	cysts		yes
PI(18:3(9Z,12Z,15Z)/22:0), PI(20:0/20:3(8Z,11Z,14Z)), PI(20:1(11Z)/20:2(11Z,14Z)), PI(20:2(11Z,14Z)/20:1(11Z)), PI(20:3(8Z,11Z,14Z)/20:0), PI(22:1(11Z)/18:2(9Z,12Z)), PI(18:1(9Z)/22:2(13Z,16Z)), PI(18:2(9Z,12Z)/22:1(11Z)), PI(18:3(6Z,9Z,12Z)/22:0), PI(22:0/18:3(6Z,9Z,12Z)), PI(22:0/18:3(9Z,12Z,15Z)), PI(22:2(13Z,16Z)/18:1(9Z))	PI	C49H89O13P	M-H	C49H89O13P-H-	49	89	0	13	1	0	0	0	1	0	0	915.596	915.597	-1.19679	583.161	2695.42	11406.9	11497.3	11958.3	6884.37	721578	700194	684199	2.57762e+06	450738	1.24699e+06	758804	501273	461895	362.41	1.866e-11	10.729	2.0448e-09	infected-control1; infected-control2	walls	Kadesch: PI
PI(22:0/16:0), PI(19:0/19:0), PI(18:0/20:0), PI(16:0/22:0), Glc-GP(18:0/20:0), PI(17:0/21:0), PI(20:0/18:0), PI(21:0/17:0)	PI	C47H91O13P	M+Na	C47H91O13P+Na+	47	91	0	13	1	0	0	0	0	1	0	917.609	917.609	0.00154434	13079.4	10001.4	5876.65	659.23	1006.31	1153.63	757.398	1381.2	2628.05	2009.19	1644.09	649.569	5506.61	2045.01	944.034	10.698	0.0021524	2.6671	0.018634	control2-control1; infected-control1	-
PI(18:1(11E)/22:1(13Z)), PI(22:1(13Z)/18:1(9Z)), PI(26:1(17Z)/14:1(9Z)), PI(14:1(9Z)/26:1(17Z)), PI(20:1(11Z)/20:1(11Z)), PI(22:0/18:2(9Z,11E)), PI(22:1(13Z)/18:1(11Z)), PI(18:2(9Z,12Z)/22:0), PI(20:0/20:2(11Z,14Z)), PI(20:2(11Z,14Z)/20:0), PI(18:1(11Z)/22:1(13Z)), PI(22:1(13Z)/18:1(11E)), PI(16:1(6Z)/24:1(15Z)), PI(18:1(9Z)/22:1(13Z)), PI(22:0/18:2(9Z,12Z)), PI(22:1(13Z)/18:1(6Z)), PI(18:2(9Z,11…	PI	C49H91O13P	M-H	C49H91O13P-H-	49	91	0	13	1	0	0	0	1	0	0	917.611	917.612	-1.19416	905.031	2728.4	8083.27	10488.9	16510.3	5932.87	9448.4	80254.1	117836	266089	40019.4	87172.7	137255	45948.8	62514.6	20.264	0.00014215	3.8472	0.0011929	infected-control1; infected-control2	walls
PG(O-18:1(9Z)/30:6(12Z,15Z,18Z,21Z,24Z,27Z)), PG(P-18:2(9Z,12Z)/30:4(15Z,18Z,21Z,24Z)), PG(P-14:0/34:6(16Z,19Z,22Z,25Z,28Z,31Z)), PG(O-18:2(9Z,12Z)/30:5(15Z,18Z,21Z,24Z,27Z)), PG(P-20:1(11Z)/28:5(13Z,16Z,19Z,22Z,25Z)), PG(P-16:0/32:6(14Z,17Z,20Z,23Z,26Z,29Z)), PG(P-20:0/28:6(10Z,13Z,16Z,19Z,22Z,25Z)), PG(P-18:0/30:6(12Z,15Z,18Z,21Z,24Z,27Z)), PG(P-18:1(9Z)/30:5(15Z,18Z,21Z,24Z,27Z)), PG(O-18:1(11…	PG	C54H95O9P	M-H	C54H95O9P-H-	54	95	0	9	1	0	0	0	1	0	0	917.663	917.664	-1.1941	321.312	294.109	271.462	513.363	332.956	394.958	586462	557795	468796	1.96519e+06	192250	1.8425e+06	1.73829e+06	1.06331e+06	583451	282.02	8.1723e-11	10.088	5.0972e-09	infected-control1; infected-control2	cysts
PA(28:0/22:3(10Z,13Z,16Z)), PA(30:0/20:3(8Z,11Z,14Z)), PA(30:0/20:3(11Z,14Z,17Z)), PA(20:3(8Z,11Z,14Z)/30:0), PA(22:3(10Z,13Z,16Z)/28:0), PA(20:3(11Z,14Z,17Z)/30:0)	PA	C53H99O8P	M+Na	C53H99O8P+Na+	53	99	0	8	1	0	0	0	0	1	0	917.697	917.697	0.00154419	696.95	392.366	2	134.827	256.407	511.56	295945	315648	181084	69510.4	43143.8	2237.99	10602.5	86191.5	2715.51	9.7804	0.0030214	2.5198	0.024186	infected-control1; infected-control2	cysts
IPC(d18:0/26:1(17Z)), IPC(d20:0/24:1(15Z))	IPC	C50H98NO11P	M-H	C50H98NO11P-H-	50	98	1	11	1	0	0	0	1	0	0	918.679	918.68	-1.19277	260.368	71.2024	68.8922	93.5096	455.123	334.958	699325	685729	610644	2.3696e+06	236780	1.68991e+06	2.02791e+06	1.30599e+06	537606	164.92	1.8716e-09	8.7278	5.6426e-08	infected-control1; infected-control2	cysts
PG(O-26:0/22:6(4Z,7Z,10Z,13Z,16Z,19Z)), PG(O-20:0/28:6(10Z,13Z,16Z,19Z,22Z,25Z)), PG(O-20:1(11Z)/28:5(10Z,13Z,16Z,19Z,22Z)), PG(P-26:0/22:5(4Z,7Z,10Z,13Z,16Z)), PG(P-18:0/30:5(12Z,15Z,18Z,21Z,24Z)), PG(P-22:1(13Z)/26:4(11Z,14Z,17Z,20Z)), PG(P-14:0/34:5(16Z,19Z,22Z,25Z,28Z)), PG(P-18:1(13Z)/30:4(15Z,18Z,21Z,24Z)), PG(O-14:0/34:6(16Z,19Z,22Z,25Z,28Z,31Z)), PG(P-16:0/32:5(14Z,17Z,20Z,23Z,26Z)), PG(P…	PG	C54H97O9P	M-H	C54H97O9P-H-	54	97	0	9	1	0	0	0	1	0	0	919.679	919.68	-1.19148	62.5985	376.274	166.651	373.538	164.214	277.986	383797	365294	306761	1.27481e+06	93176.2	902032	1.1069e+06	664552	271827	353.72	2.1535e-11	10.667	2.0448e-09	infected-control1; infected-control2	cysts
TG(18:4(6Z,9Z,12Z,15Z)/22:5(7Z,10Z,13Z,16Z,19Z)/18:4(6Z,9Z,12Z,15Z)), TG(20:5(5Z,8Z,11Z,14Z,17Z)/16:2(9Z,12Z)/22:6(4Z,7Z,10Z,13Z,16Z,19Z)), TG(20:4(5Z,8Z,11Z,14Z)/18:4(6Z,9Z,12Z,15Z)/20:5(5Z,8Z,11Z,14Z,17Z)), TG(18:3(9Z,12Z,15Z)/18:4(6Z,9Z,12Z,15Z)/22:6(4Z,7Z,10Z,13Z,16Z,19Z)), TG(20:4(8Z,11Z,14Z,17Z)/20:5(5Z,8Z,11Z,14Z,17Z)/18:4(6Z,9Z,12Z,15Z)), TG(20:5(5Z,8Z,11Z,14Z,17Z)/18:4(6Z,9Z,12Z,15Z)/20:…	TG	C61H92O6	M-H	C61H92O6-H-	61	92	0	6	0	0	0	0	1	0	0	919.681	919.682	-1.193	127.662	210.64	143.239	113.263	164.214	277.986	384059	365363	306877	1.27552e+06	93412.7	902123	1.10728e+06	665062	272130	297.6	5.958e-11	10.225	4.0415e-09	infected-control1; infected-control2	cysts
PA(28:0/22:2(13Z,16Z)), PA(24:1(15Z)/26:1(17Z)), PA(30:0/20:2(11Z,14Z)), PA(26:1(17Z)/24:1(15Z)), PA(20:2(11Z,14Z)/30:0), PA(22:2(13Z,16Z)/28:0)	PA	C53H101O8P	M+Na	C53H101O8P+Na+	53	101	0	8	1	0	0	0	0	1	0	919.713	919.713	0.00154081	1043.79	3995.95	2	233.709	1674.05	772.297	303871	312801	223015	155629	78506	8273.02	27472.9	173670	8565.07	8.4352	0.0051567	2.2876	0.035872	infected-control1	cysts
TG(O-13:0/20:5(5Z,8Z,11Z,14Z,17Z)/24:6(6Z,9Z,12Z,15Z,18Z,21Z)), TG(O-13:0/22:5(4Z,7Z,10Z,13Z,16Z)/22:6(4Z,7Z,10Z,13Z,16Z,19Z)), TG(O-15:0/22:6(4Z,7Z,10Z,13Z,16Z,19Z)/20:5(5Z,8Z,11Z,14Z,17Z)), TG(O-13:0/24:6(6Z,9Z,12Z,15Z,18Z,21Z)/20:5(5Z,8Z,11Z,14Z,17Z)), TG(O-13:0/22:6(4Z,7Z,10Z,13Z,16Z,19Z)/22:5(4Z,7Z,10Z,13Z,16Z)), TG(O-13:0/22:5(7Z,10Z,13Z,16Z,19Z)/22:6(4Z,7Z,10Z,13Z,16Z,19Z)), TG(O-13:0/22:6…	TG	C60H96O5	M+Na	C60H96O5+Na+	60	96	0	5	0	0	0	0	0	1	0	919.715	919.715	1.85926e-05	959.878	3789.05	2	233.709	1674.05	627.655	304332	313539	225055	156463	79324.7	8344.46	28242.5	171064	8564.38	8.7531	0.0045249	2.3444	0.032679	infected-control1	cysts
TG(20:0/14:1(9Z)/20:4(5Z,8Z,11Z,14Z)), TG(18:2(9Z,12Z)/18:1(9Z)/18:2(9Z,12Z)), TG(18:1(11Z)/18:3(6Z,9Z,12Z)/18:1(9Z)), TG(14:0/22:2(13Z,16Z)/18:3(9Z,12Z,15Z)), TG(20:1(11Z)/14:0/20:4(8Z,11Z,14Z,17Z)), TG(16:0/16:1(9Z)/22:4(7Z,10Z,13Z,16Z)), TG(16:1(9Z)/20:2n6/18:2(9Z,12Z)), TG(14:0/20:3(5Z,8Z,11Z)/20:2n6), TG(20:0/14:1(9Z)/20:4(8Z,11Z,14Z,17Z)), TG(22:0/14:1(9Z)/18:4(6Z,9Z,12Z,15Z)), TG(16:1(9Z)/…	TG	C57H100O6	M+K	C57H100O6+K+	57	100	0	6	0	0	0	0	0	0	1	919.715	919.715	0.000225179	959.878	3561.73	2	233.709	1674.05	627.655	304332	313539	224970	156463	79324.7	8344.46	28242.5	170894	8564.38	8.8651	0.0043241	2.3641	0.032492	infected-control1	cysts
PA(22:1(13Z)/28:0), PA(24:1(15Z)/26:0), PA(30:0/20:1(11Z)), PA(26:0/24:1(15Z)), PA(26:1(17Z)/24:0), PA(28:0/22:1(13Z)), PA(20:1(11Z)/30:0), PA(24:0/26:1(17Z))	PA	C53H103O8P	M+Na	C53H103O8P+Na+	53	103	0	8	1	0	0	0	0	1	0	921.728	921.728	0.00153744	2197.61	1200.67	493.092	1331.17	1650.46	1948.37	203873	189819	217858	315284	118552	51977.1	47753.8	302820	45682.3	42.293	3.6779e-06	5.4344	0.00022534	infected-control1; infected-control2	cysts
TG(O-15:0/20:5(5Z,8Z,11Z,14Z,17Z)/22:5(7Z,10Z,13Z,16Z,19Z)), TG(O-13:0/22:6(4Z,7Z,10Z,13Z,16Z,19Z)/22:4(7Z,10Z,13Z,16Z)), TG(O-13:0/24:6(6Z,9Z,12Z,15Z,18Z,21Z)/20:4(8Z,11Z,14Z,17Z)), TG(O-13:0/22:4(7Z,10Z,13Z,16Z)/22:6(4Z,7Z,10Z,13Z,16Z,19Z)), TG(O-13:0/22:5(4Z,7Z,10Z,13Z,16Z)/22:5(7Z,10Z,13Z,16Z,19Z)), TG(O-15:0/24:6(6Z,9Z,12Z,15Z,18Z,21Z)/18:4(6Z,9Z,12Z,15Z)), TG(O-13:0/20:5(5Z,8Z,11Z,14Z,17Z)/…	TG	C60H98O5	M+Na	C60H98O5+Na+	60	98	0	5	0	0	0	0	0	1	0	921.731	921.731	1.8552e-05	2332.51	1286.8	493.092	1331.17	1726.27	2040.42	206059	190792	220439	316688	120415	52619.1	48446.5	304768	45999.4	41.045	4.3036e-06	5.3662	0.0002309	infected-control1; infected-control2	cysts
TG(14:0/18:3(9Z,12Z,15Z)/22:1(13Z)), TG(20:0/16:1(9Z)/18:3(6Z,9Z,12Z)), TG(16:1(9Z)/20:2n6/18:1(9Z)), TG(18:1(9Z)/16:0/20:3(5Z,8Z,11Z)), TG(14:0/22:4(7Z,10Z,13Z,16Z)/18:0), TG(14:0/22:2(13Z,16Z)/18:2(9Z,12Z)), TG(16:1(9Z)/20:2n6/18:1(11Z)), TG(20:0/14:1(9Z)/20:3n6), TG(22:1(13Z)/14:1(9Z)/18:2(9Z,12Z)), TG(14:0/20:4(5Z,8Z,11Z,14Z)/20:0), TG(18:0/18:1(9Z)/18:3(6Z,9Z,12Z)), TG(18:0/20:3(5Z,8Z,11Z)/1…	TG	C57H102O6	M+K	C57H102O6+K+	57	102	0	6	0	0	0	0	0	0	1	921.731	921.731	0.000224686	2332.51	1286.8	493.092	1331.17	1726.27	2040.42	205967	190792	220439	316688	120415	52619.1	48446.5	304768	45999.4	41.047	4.3027e-06	5.3663	0.0002309	infected-control1; infected-control2	cysts
PS(22:6(4Z,7Z,10Z,13Z,16Z,19Z)/22:4(7Z,10Z,13Z,16Z)), PS(22:4(7Z,10Z,13Z,16Z)/22:6(4Z,7Z,10Z,13Z,16Z,19Z))	PS	C50H78NO10P	M+K	C50H78NO10P+K+	50	78	1	10	1	0	0	0	0	0	1	922.499	922.499	0.00174212	1781.81	1044.89	1411.85	769.34	631.519	1084.69	4863.73	5843.26	39614.5	6006.07	22239.7	12838.4	2397.35	39193.5	5579.73	7.7336	0.0069533	2.1578	0.044529	infected-control1; infected-control2	-
PA(28:0/22:0), PA(20:0/30:0), PA(30:0/20:0), PA(24:0/26:0), PA(26:0/24:0), PA(22:0/28:0)	PA	C53H105O8P	M+Na	C53H105O8P+Na+	53	105	0	8	1	0	0	0	0	1	0	923.744	923.744	0.00153408	45015.4	5134.18	2165.48	10242.3	13902.4	10136.8	461021	197433	1.18616e+06	1.91831e+06	908684	1.48149e+06	433803	1.93616e+06	735479	38.751	5.8089e-06	5.2359	0.00026051	infected-control1; infected-control2	cysts		yes
TG(O-15:0/18:3(9Z,12Z,15Z)/24:6(6Z,9Z,12Z,15Z,18Z,21Z)), TG(O-15:0/22:6(4Z,7Z,10Z,13Z,16Z,19Z)/20:3(11Z,14Z,17Z)), TG(O-17:0/18:4(6Z,9Z,12Z,15Z)/22:5(4Z,7Z,10Z,13Z,16Z)), TG(O-17:0/22:5(4Z,7Z,10Z,13Z,16Z)/18:4(6Z,9Z,12Z,15Z)), TG(O-13:0/22:3(10Z,13Z,16Z)/22:6(4Z,7Z,10Z,13Z,16Z,19Z)), TG(O-15:0/24:6(6Z,9Z,12Z,15Z,18Z,21Z)/18:3(9Z,12Z,15Z)), TG(O-15:0/18:3(6Z,9Z,12Z)/24:6(6Z,9Z,12Z,15Z,18Z,21Z)), T…	TG	C60H100O5	M+Na	C60H100O5+Na+	60	100	0	5	0	0	0	0	0	1	0	923.746	923.746	1.85114e-05	45219.9	5128.82	2165.48	10420.1	13902.4	10156	461138	197777	1.1869e+06	1.92021e+06	910452	1.48301e+06	436012	1.93769e+06	735654	38.651	5.8873e-06	5.2301	0.00026051	infected-control1; infected-control2	cysts
PA(30:0/22:3(10Z,13Z,16Z)), PA(22:3(10Z,13Z,16Z)/30:0)	PA	C55H103O8P	M+H	C55H103O8P+H+	55	103	0	8	1	0	0	1	0	0	0	923.746	923.746	0.00153408	45219.9	5128.82	2165.48	10420.1	13902.4	10156	461138	197777	1.1869e+06	1.92021e+06	910452	1.48301e+06	436012	1.93769e+06	735654	38.651	5.8873e-06	5.2301	0.00026051	infected-control1; infected-control2	cysts
TG(18:1(9Z)/18:0/18:2(9Z,12Z)), TG(16:1(9Z)/20:0/18:2(9Z,12Z)), TG(18:0/16:0/20:3(5Z,8Z,11Z)), TG(18:0/20:2n6/16:1(9Z)), TG(18:0/18:2(9Z,12Z)/18:1(11Z)), TG(18:0/18:2(9Z,12Z)/18:1(9Z)), TG(14:1(9Z)/18:1(11Z)/22:1(13Z)), TG(14:1(9Z)/16:1(9Z)/24:1(15Z)), TG(16:0/16:1(9Z)/22:2(13Z,16Z)), TG(16:1(9Z)/18:0/20:2n6), TG(18:0/18:3(6Z,9Z,12Z)/18:0), TG(14:1(9Z)/18:0/22:2(13Z,16Z)), TG(16:0/18:3(9Z,12Z,15Z…	TG	C57H104O6	M+K	C57H104O6+K+	57	104	0	6	0	0	0	0	0	0	1	923.746	923.746	0.000224197	45219.9	5128.82	2165.48	10420.1	13902.4	10156	461138	197777	1.1869e+06	1.92021e+06	910452	1.48301e+06	436012	1.93769e+06	735654	38.651	5.8873e-06	5.2301	0.00026051	infected-control1; infected-control2	cysts
TG(O-13:0/22:6(4Z,7Z,10Z,13Z,16Z,19Z)/24:6(6Z,9Z,12Z,15Z,18Z,21Z)), TG(O-15:0/22:6(4Z,7Z,10Z,13Z,16Z,19Z)/22:6(4Z,7Z,10Z,13Z,16Z,19Z)), TG(O-13:0/24:6(6Z,9Z,12Z,15Z,18Z,21Z)/22:6(4Z,7Z,10Z,13Z,16Z,19Z))	TG	C62H98O5	M+H	C62H98O5+H+	62	98	0	5	0	0	0	1	0	0	0	923.749	923.749	1.85115e-05	45144.8	4900.38	2165.48	10420.1	13753.5	9861.26	461112	197693	1.186e+06	1.91904e+06	909496	1.48293e+06	434832	1.93492e+06	735047	39.035	5.5926e-06	5.2524	0.00026051	infected-control1; infected-control2	cysts
PE(P-18:1(11Z)/30:6(12Z,15Z,18Z,21Z,24Z,27Z)), PE(P-18:2(9Z,12Z)/30:5(12Z,15Z,18Z,21Z,24Z)), PE(P-18:2(9Z,12Z)/30:5(15Z,18Z,21Z,24Z,27Z)), PE(P-22:1(13Z)/26:6(8Z,11Z,14Z,17Z,20Z,23Z)), PE(P-20:1(11Z)/28:6(10Z,13Z,16Z,19Z,22Z,25Z)), PE(P-18:1(13Z)/30:6(12Z,15Z,18Z,21Z,24Z,27Z)), PE(P-18:1(9Z)/30:6(12Z,15Z,18Z,21Z,24Z,27Z)), PE(O-18:2(9Z,12Z)/30:6(12Z,15Z,18Z,21Z,24Z,27Z))	PE	C53H92NO7P	M+K	C53H92NO7P+K+	53	92	1	7	1	0	0	0	0	0	1	924.624	924.624	0.00173811	2.71185e+06	137129	1.67089e+06	196879	372581	149987	2.93354e+06	1.01292e+06	4.63078e+06	8.4335e+06	2.76313e+06	8.09204e+06	1.04819e+07	7.17011e+06	850520	12.375	0.001212	2.9165	0.011918	infected-control1; infected-control2	higher in cysts
IPC(t20:0/22:0(2OH)), IPC(t18:0/24:0(2OH))	IPC	C48H96NO13P	M-H	C48H96NO13P-H-	48	96	1	13	1	0	0	0	1	0	0	924.654	924.655	-1.18507	451.731	1868.49	5548.76	2272.64	1426.04	1156.3	196122	214493	192792	789057	56097.1	546904	496222	251405	100127	256.51	1.4257e-10	9.846	7.2531e-09	control2-control1; infected-control1; infected-control2	cysts
PS(DiMe(11,3)/MonoMe(13,5)), PS(DiMe(11,5)/MonoMe(11,5)), PS(DiMe(13,5)/MonoMe(11,3)), PS(DiMe(13,5)/MonoMe(9,5)), PS(DiMe(9,5)/MonoMe(13,5)), PS(MonoMe(11,3)/DiMe(13,5)), PS(MonoMe(11,5)/DiMe(11,5)), PS(MonoMe(13,5)/DiMe(11,3)), PS(MonoMe(13,5)/DiMe(9,5)), PS(MonoMe(9,5)/DiMe(13,5))	PS	C49H82NO12P	M+Na	C49H82NO12P+Na+	49	82	1	12	1	0	0	0	0	1	0	930.547	930.547	0.00152287	76782.7	6892.01	10848.2	4731.11	2463.08	83489.7	371360	462704	2.26214e+06	708448	1.78603e+06	1.03128e+06	209168	3.0524e+06	455519	15.743	0.00044156	3.355	0.0052493	infected-control1; infected-control2	cysts
PG(18:1(11Z)/30:5(12Z,15Z,18Z,21Z,24Z)), PG(30:5(12Z,15Z,18Z,21Z,24Z)/18:1(6Z)), PG(26:1(17Z)/22:5(7Z,10Z,13Z,16Z,19Z)), PG(16:2(9Z,12Z)/32:4(17Z,20Z,23Z,26Z)), PG(18:2(9Z,12Z)/30:4(15Z,18Z,21Z,24Z)), PG(16:1(9Z)/32:5(17Z,20Z,23Z,26Z,29Z)), PG(18:1(9Z)/30:5(15Z,18Z,21Z,24Z,27Z)), Lysobisphosphatidate (12:0/0:0/36:6(18Z,21Z,24Z,27Z,30Z,33Z)/0:0), Lysobisphosphatidate (24:5(9Z,12Z,15Z,18Z,21Z)/0:0/…	PG	C54H95O10P	M-H	C54H95O10P-H-	54	95	0	10	1	0	0	0	1	0	0	933.658	933.659	-1.17364	385.918	194.402	337.566	367.099	396.115	518.477	1.62851e+06	1.67018e+06	1.37051e+06	4.9948e+06	702461	4.88843e+06	4.46497e+06	2.77681e+06	1.43021e+06	366.4	1.7493e-11	10.757	2.0448e-09	infected-control1; infected-control2	cysts
IPC(t18:0/26:1(17Z)), IPC(t20:0/24:1(15Z))	IPC	C50H98NO12P	M-H	C50H98NO12P-H-	50	98	1	12	1	0	0	0	1	0	0	934.674	934.675	-1.17236	512.937	210.797	326.216	167.621	228.349	497.578	1.03493e+06	1.03012e+06	971250	3.67595e+06	483756	3.18776e+06	3.01674e+06	1.92479e+06	920950	251.39	1.6047e-10	9.7946	7.6835e-09	infected-control1; infected-control2	cysts
Lysobisphosphatidate (22:0/0:0/26:5(11Z,14Z,17Z,20Z,23Z)/0:0), Lysobisphosphatidate (30:4(15Z,18Z,21Z,24Z)/0:0/18:1(9Z)/0:0), PG(16:0/32:5(14Z,17Z,20Z,23Z,26Z)), PG(34:5(19Z,22Z,25Z,28Z,31Z)/14:0), PG(22:5(4Z,7Z,10Z,13Z,16Z)/26:0), PG(24:5(6Z,9Z,12Z,15Z,18Z)/24:0), PG(18:1(9Z)/30:4(15Z,18Z,21Z,24Z)), Lysobisphosphatidate (10:0/0:0/38:5(23Z,26Z,29Z,32Z,35Z)/0:0), Lysobisphosphatidate (16:0/0:0/32:…	PG	C54H97O10P	M-H	C54H97O10P-H-	54	97	0	10	1	0	0	0	1	0	0	935.674	935.675	-1.17111	451.32	2	280.476	438.87	663.513	330.52	599109	602249	550122	2.09474e+06	231531	1.83584e+06	1.75016e+06	1.07966e+06	515888	60.79	5.2557e-07	6.2794	7.7785e-06	infected-control1; infected-control2	cysts
TG(21:0/18:3(6Z,9Z,12Z)/17:0), TG(22:3(10Z,13Z,16Z)/17:0/17:0), TG(14:0/22:2(13Z,16Z)/20:1(11Z)), TG(16:0/22:2(13Z,16Z)/18:1(11E)), TG(20:3(8Z,11Z,14Z)/21:0/15:0), TG(18:1(11Z)/14:1(9Z)/24:1(15Z)), TG(20:1(11Z)/22:2(13Z,16Z)/14:0), TG(17:0/19:0/20:3(8Z,11Z,14Z)), TG(18:0/16:1(6Z)/22:2(13Z,16Z)), TG(22:0/12:0/22:3(10Z,13Z,16Z)), TG(20:3(11Z,14Z,17Z)/17:0/19:0), TG(18:1(11Z)/24:1(15Z)/14:1(9Z)), TG…	TG	C59H108O6	M+Na	C59H108O6+Na+	59	108	0	6	0	0	0	0	0	1	0	935.804	935.804	1.8274e-05	165.395	143.03	85.02	221.994	115.62	211.848	305.273	805.065	1680.31	2459.56	918.335	819.295	1089.66	3379.38	653.772	8.8798	0.0042986	2.3667	0.032492	infected-control1	-		yes
AzI	other	C48H74O18	M-H	C48H74O18-H-	48	74	0	18	0	0	0	0	1	0	0	937.479	937.48	-1.17035	2536.3	8753.46	32695.7	32103.2	17748.2	17807	703863	593346	504624	1.55159e+06	137994	1.67757e+06	1.70839e+06	1.03884e+06	418840	146.55	3.7018e-09	8.4316	1.0391e-07	infected-control1; infected-control2	cysts		yes
PIP(16:2(9Z,12Z)/18:0)	PIP	C43H80O16P2	M+Na	C43H80O16P2+Na+	43	80	0	16	2	0	0	0	0	1	0	937.481	937.481	0.00300497	4257.87	2017.18	2547.06	869.944	625.778	4260.67	103135	61058.5	837817	156135	549248	396002	38333.4	942226	173240	29.676	2.2629e-05	4.6453	0.00061099	infected-control1; infected-control2	cysts
PA(30:4(15Z,18Z,21Z,24Z)/22:0), PA(14:0/38:4(23Z,26Z,29Z,32Z)), PA(30:0/22:4(7Z,10Z,13Z,16Z)), PA(22:4(7Z,10Z,13Z,16Z)/30:0), PA(16:0/36:4(21Z,24Z,27Z,30Z)), PA(28:4(13Z,16Z,19Z,22Z)/24:0), PA(26:0/26:4(11Z,14Z,17Z,20Z)), PA(20:0/32:4(17Z,20Z,23Z,26Z)), PA(28:0/24:4(9Z,12Z,15Z,18Z)), PA(32:4(17Z,20Z,23Z,26Z)/20:0), PA(34:4(19Z,22Z,25Z,28Z)/18:0), PA(38:4(23Z,26Z,29Z,32Z)/14:0), PA(24:4(9Z,12Z,15Z…	PA	C55H101O8P	M+Na	C55H101O8P+Na+	55	101	0	8	1	0	0	0	0	1	0	943.713	943.713	0.00150162	75.3525	773.646	173.299	2	257.986	81.4559	53152.7	111465	48890.2	24476.3	11415.6	1274.58	3320.95	19224.1	1133.7	10.913	0.0019931	2.7005	0.017445	infected-control1; infected-control2	cysts
PG(P-20:1(11Z)/30:5(15Z,18Z,21Z,24Z,27Z)), PG(P-20:1(11Z)/30:5(12Z,15Z,18Z,21Z,24Z)), PG(P-22:0/28:6(10Z,13Z,16Z,19Z,22Z,25Z)), PG(P-18:1(11Z)/32:5(14Z,17Z,20Z,23Z,26Z)), PG(P-20:0/30:6(12Z,15Z,18Z,21Z,24Z,27Z)), PG(O-18:2(9Z,12Z)/32:5(17Z,20Z,23Z,26Z,29Z)), PG(O-18:1(13Z)/32:6(14Z,17Z,20Z,23Z,26Z,29Z)), PG(P-28:0/22:6(4Z,7Z,10Z,13Z,16Z,19Z)), PG(O-18:1(11Z)/32:6(14Z,17Z,20Z,23Z,26Z,29Z)), PG(O-2…	PG	C56H99O9P	M-H	C56H99O9P-H-	56	99	0	9	1	0	0	0	1	0	0	945.694	945.695	-1.1587	360.24	145.951	183.477	335.993	216.358	716.506	850491	761454	689256	2.88058e+06	335854	2.57512e+06	2.38221e+06	1.54338e+06	822962	210.96	4.4738e-10	9.3493	1.7341e-08	infected-control1; infected-control2	cysts
PA(30:0/22:3(10Z,13Z,16Z)), PA(22:3(10Z,13Z,16Z)/30:0)	PA	C55H103O8P	M+Na	C55H103O8P+Na+	55	103	0	8	1	0	0	0	0	1	0	945.728	945.728	0.00149842	149.934	699.45	70.0401	205.422	171.769	319.021	47253.5	66801.2	46664.2	63562.1	23488.4	2312.23	9262.9	155043	2638.83	14.994	0.00054494	3.2637	0.0062905	infected-control1; infected-control2	cysts
IPC(t20:0/22:1(13Z)), IPC(t18:0/24:1(15Z))	IPC	C48H94NO12P	M+K	C48H94NO12P+K+	48	94	1	12	1	0	0	0	0	0	1	946.615	946.615	0.00169773	9.53965e+06	1.3962e+06	1.19683e+07	1.02676e+06	1.79945e+06	569475	1.74745e+06	1.46903e+06	1.98808e+06	1.38943e+06	354378	1.40455e+06	1.92312e+06	1.75097e+06	281033	12.203	0.0012823	2.892	0.01238	infected-control1	tissue
IPC(d20:0/26:1(17Z))	IPC	C52H102NO11P	M-H	C52H102NO11P-H-	52	102	1	11	1	0	0	0	1	0	0	946.711	946.712	-1.15746	1105.34	216.084	588.512	603.086	2	484.088	815531	753625	725094	2.88303e+06	306897	2.07639e+06	2.26374e+06	1.48864e+06	606120	56.178	8.0741e-07	6.0929	1.153e-05	infected-control1; infected-control2	cysts
PG(O-18:1(11Z)/32:5(14Z,17Z,20Z,23Z,26Z)), PG(O-18:1(13Z)/32:5(14Z,17Z,20Z,23Z,26Z)), PG(O-20:0/30:6(12Z,15Z,18Z,21Z,24Z,27Z)), PG(O-16:0/34:6(16Z,19Z,22Z,25Z,28Z,31Z)), PG(O-18:1(9Z)/32:5(17Z,20Z,23Z,26Z,29Z)), PG(P-18:0/32:5(17Z,20Z,23Z,26Z,29Z)), PG(P-18:1(9Z)/32:4(17Z,20Z,23Z,26Z)), PG(P-20:1(11Z)/30:4(15Z,18Z,21Z,24Z)), PG(P-14:0/36:5(21Z,24Z,27Z,30Z,33Z)), PG(P-18:1(13Z)/32:4(17Z,20Z,23Z,26…	PG	C56H101O9P	M-H	C56H101O9P-H-	56	101	0	9	1	0	0	0	1	0	0	947.71	947.711	-1.15624	534.198	291.809	238.635	411.571	528.558	167.358	470739	432419	400777	1.68599e+06	139173	1.20628e+06	1.33911e+06	851512	332212	178.15	1.1964e-09	8.9221	3.8954e-08	infected-control1; infected-control2	cysts
TG(22:4(7Z,10Z,13Z,16Z)/20:5(5Z,8Z,11Z,14Z,17Z)/18:4(6Z,9Z,12Z,15Z))	TG	C63H96O6	M-H	C63H96O6-H-	63	96	0	6	0	0	0	0	1	0	0	947.712	947.713	-1.15771	536.166	219.792	92.1804	411.571	611.348	167.358	470645	432430	400845	1.68633e+06	139407	1.2063e+06	1.33985e+06	851687	332188	124.83	9.3042e-09	8.0313	2.295e-07	infected-control1; infected-control2	cysts
PS(O-15:0/34:5(16Z,19Z,22Z,25Z,28Z)), PS(O-15:0/34:5(19Z,22Z,25Z,28Z,31Z)), PS(O-13:0/36:5(18Z,21Z,24Z,27Z,30Z)), PS(O-17:0/32:5(17Z,20Z,23Z,26Z,29Z)), PS(P-13:0/36:4(21Z,24Z,27Z,30Z)), PS(P-15:0/34:4(19Z,22Z,25Z,28Z)), PS(P-17:0/32:4(17Z,20Z,23Z,26Z)), PS(O-17:0/32:5(14Z,17Z,20Z,23Z,26Z)), PS(O-13:0/36:5(21Z,24Z,27Z,30Z,33Z))	PS	C55H100NO9P	M-H	C55H100NO9P-H-	55	100	1	9	1	0	0	0	1	0	0	948.705	948.706	-1.15502	734.509	3288.41	1214.41	62767.2	18259	30259.3	401.434	21097.8	1012.13	1586.48	769.283	851.118	4638.3	932.352	237.178	7.3246	0.0083363	2.079	0.030226	infected-control2	-
PI(20:3(5Z,8Z,11Z)/20:3(5Z,8Z,11Z)), PI(22:6(4Z,7Z,10Z,13Z,16Z,19Z)/18:0), PI(20:3(5Z,8Z,11Z)/20:3(8Z,11Z,14Z)), PI(18:3(9Z,12Z,15Z)/22:3(10Z,13Z,16Z)), PI(22:3(10Z,13Z,16Z)/18:3(9Z,12Z,15Z)), PI(20:3(8Z,11Z,14Z)/20:3(8Z,11Z,14Z)), PI(18:0/22:6(4Z,7Z,10Z,13Z,16Z,19Z)), PI(18:3(6Z,9Z,12Z)/22:3(10Z,13Z,16Z)), PI(22:3(10Z,13Z,16Z)/18:3(6Z,9Z,12Z)), PI(20:3(8Z,11Z,14Z)/20:3(5Z,8Z,11Z))	PI	C49H83O13P	M+K	C49H83O13P+K+	49	83	0	13	1	0	0	0	0	0	1	949.52	949.52	0.00169254	12207.4	4982.05	11203.3	2011.02	531.747	13993.7	26195.7	27960.6	202827	70958.5	111598	157009	22027.5	171733	37097.2	8.219	0.0056454	2.2483	0.037946	infected-control2	walls
PE(28:5(13Z,16Z,19Z,22Z,25Z)/24:5(9Z,12Z,15Z,18Z,21Z)), PE(32:6(14Z,17Z,20Z,23Z,26Z,29Z)/20:4(5Z,8Z,11Z,14Z)), PE(22:5(4Z,7Z,10Z,13Z,16Z)/30:5(12Z,15Z,18Z,21Z,24Z)), PE(24:5(6Z,9Z,12Z,15Z,18Z)/28:5(13Z,16Z,19Z,22Z,25Z)), PE(26:6(8Z,11Z,14Z,17Z,20Z,23Z)/26:4(11Z,14Z,17Z,20Z)), PE(24:5(9Z,12Z,15Z,18Z,21Z)/28:5(10Z,13Z,16Z,19Z,22Z)), PE(26:5(8Z,11Z,14Z,17Z,20Z)/26:5(8Z,11Z,14Z,17Z,20Z)), PE(32:5(17Z…	PE	C57H94NO8P	M-H	C57H94NO8P-H-	57	94	1	8	1	0	0	0	1	0	0	950.663	950.664	-1.15264	529.335	451.672	918.99	1188.2	690.698	235.525	2.82315e+06	2.76912e+06	2.44238e+06	8.55828e+06	1.31883e+06	8.02684e+06	7.08652e+06	4.61474e+06	2.26012e+06	450.3	5.1693e-12	11.287	8.4156e-10	infected-control1; infected-control2	cysts
PA(24:0/28:0), PA(26:0/26:0), PA(28:0/24:0), PA(22:0/30:0), PA(30:0/22:0)	PA	C55H109O8P	M+Na	C55H109O8P+Na+	55	109	0	8	1	0	0	0	0	1	0	951.775	951.775	0.0014889	158.869	300.991	2	295.823	228.632	276.724	2078.02	1653.05	16095.6	23598.7	11002	19850.2	2768.05	28184.8	14716.8	12.237	0.0012684	2.8967	0.01232	infected-control1	cysts
TG(O-13:0/24:6(6Z,9Z,12Z,15Z,18Z,21Z)/22:3(10Z,13Z,16Z)), TG(O-17:0/24:6(6Z,9Z,12Z,15Z,18Z,21Z)/18:3(6Z,9Z,12Z)), TG(O-15:0/24:6(6Z,9Z,12Z,15Z,18Z,21Z)/20:3(11Z,14Z,17Z)), TG(O-17:0/20:3(8Z,11Z,14Z)/22:6(4Z,7Z,10Z,13Z,16Z,19Z)), TG(O-17:0/22:5(4Z,7Z,10Z,13Z,16Z)/20:4(8Z,11Z,14Z,17Z)), TG(O-15:0/22:3(10Z,13Z,16Z)/22:6(4Z,7Z,10Z,13Z,16Z,19Z)), TG(O-13:0/24:4(9Z,12Z,15Z,18Z)/22:5(7Z,10Z,13Z,16Z,19Z)…	TG	C62H104O5	M+Na	C62H104O5+Na+	62	104	0	5	0	0	0	0	0	1	0	951.778	951.778	1.79662e-05	263.457	369.853	77.8182	297.939	323.3	351.796	2078.02	1760.25	16095.6	23616.2	11008.5	19762	2942.07	28184.8	14807.8	17.619	0.00026872	3.5707	0.0035672	infected-control1; infected-control2	cysts
TG(18:0/18:2(9Z,12Z)/20:1(11Z)), TG(16:1(9Z)/20:1(11Z)/20:1(11Z)), TG(18:1(9Z)/18:1(9Z)/20:1(11Z)), TG(18:1(9Z)/18:2(9Z,12Z)/20:0), TG(14:0/22:0/20:3(5Z,8Z,11Z)), TG(14:0/22:0/20:3n6), TG(14:0/24:0/18:3(6Z,9Z,12Z)), TG(14:0/24:0/18:3(9Z,12Z,15Z)), TG(14:0/20:1(11Z)/22:2(13Z,16Z)), TG(14:0/20:3(5Z,8Z,11Z)/22:0), TG(14:0/22:1(13Z)/20:2n6), TG(14:0/24:1(15Z)/18:2(9Z,12Z)), TG(14:0/18:2(9Z,12Z)/24:1(…	TG	C59H108O6	M+K	C59H108O6+K+	59	108	0	6	0	0	0	0	0	0	1	951.778	951.778	0.000217594	263.457	369.853	77.8182	297.939	323.3	351.796	2078.02	1760.25	16095.6	23509	11008.5	19762	2942.07	28184.8	14807.8	17.624	0.0002684	3.5712	0.0035672	infected-control1; infected-control2	cysts
IPC(t20:0/24:0(2OH)), IPC(t18:0/26:0(2OH))	IPC	C50H100NO13P	M-H	C50H100NO13P-H-	50	100	1	13	1	0	0	0	1	0	0	952.685	952.686	-1.1502	768.938	8638.99	23442.8	2062.08	500.847	1791.83	201833	193138	189809	781450	52449.2	576285	517091	252835	123475	114.29	1.5401e-08	7.8125	3.5817e-07	control2-control1; infected-control1; infected-control2	cysts
Lysobisphosphatidate (26:5(11Z,14Z,17Z,20Z,23Z)/0:0/24:1(15Z)/0:0), Lysobisphosphatidate (18:2(9Z,12Z)/0:0/32:4(17Z,20Z,23Z,26Z)/0:0), Lysobisphosphatidate (18:1(9Z)/0:0/32:5(14Z,17Z,20Z,23Z,26Z)/0:0), Lysobisphosphatidate (16:1(6Z)/0:0/34:5(16Z,19Z,22Z,25Z,28Z)/0:0), PG(28:5(10Z,13Z,16Z,19Z,22Z)/22:1(13Z)), PG(32:4(17Z,20Z,23Z,26Z)/18:2(9Z,11E)), PG(22:6(4Z,7Z,10Z,13Z,16Z,19Z)/28:0), PG(18:1(6Z)…	PG	C56H99O10P	M-H	C56H99O10P-H-	56	99	0	10	1	0	0	0	1	0	0	961.689	961.69	-1.13943	253.539	379.775	276.243	218.312	391.081	231.969	3.26109e+06	3.05487e+06	2.74682e+06	1.05674e+07	1.55408e+06	1.04711e+07	8.82426e+06	5.6856e+06	2.8793e+06	569.27	1.2873e-12	11.89	5.1254e-10	infected-control1; infected-control2	cysts
IPC(t20:0/26:1(17Z))	IPC	C52H102NO12P	M-H	C52H102NO12P-H-	52	102	1	12	1	0	0	0	1	0	0	962.706	962.707	-1.13823	369.629	66.113	170.924	359.438	259.404	296.442	1.13208e+06	1.05476e+06	1.05712e+06	4.13218e+06	548093	3.52734e+06	3.2049e+06	2.12243e+06	1.0018e+06	225.22	3.0532e-10	9.5152	1.2427e-08	infected-control1; infected-control2	cysts
PIP[5](20:3(11Z,14Z,17Z)/18:2(9Z,12Z)), PIP[5](22:5(4Z,7Z,10Z,13Z,16Z)/16:0), PIP[5](20:4(5Z,8Z,11Z,14Z)/18:1(11E)), PIP[5](20:4(8Z,11Z,14Z,17Z)/18:1(11E)), PIP[3](20:4(8Z,11Z,14Z,17Z)/18:1(11Z)), PIP[3](16:2(9Z,12Z)/22:3(10Z,13Z,16Z)), PIP[3](8:0/30:5(12Z,15Z,18Z,21Z,24Z)), PIP[3](8:0/30:5(15Z,18Z,21Z,24Z,27Z)), PIP[3](14:0/24:5(9Z,12Z,15Z,18Z,21Z)), PIP[4](20:4(5Z,8Z,11Z,14Z)/18:1(9Z)), PIP[4](…	PIP	C47H82O16P2	M-H	C47H82O16P2-H-	47	82	0	16	2	0	0	0	1	0	0	963.499	963.501	-1.13584	3678.59	28705.3	53103.3	160215	40926.1	49500.1	155965	209518	47946.7	445693	20202.1	321413	465824	192578	75149.1	7.6928	0.0070788	2.15	0.02757	infected-control1; infected-control2	tissue		yes
Lysobisphosphatidate (20:0/0:0/30:5(15Z,18Z,21Z,24Z,27Z)/0:0), Lysobisphosphatidate (26:0/0:0/24:5(9Z,12Z,15Z,18Z,21Z)/0:0), Lysobisphosphatidate (28:0/0:0/22:5(7Z,10Z,13Z,16Z,19Z)/0:0), Lysobisphosphatidate (26:4(11Z,14Z,17Z,20Z)/0:0/24:1(15Z)/0:0), Lysobisphosphatidate (28:4(13Z,16Z,19Z,22Z)/0:0/22:1(13Z)/0:0), PG(34:5(16Z,19Z,22Z,25Z,28Z)/16:0), Lysobisphosphatidate (16:0/0:0/34:5(16Z,19Z,22Z,…	PG	C56H101O10P	M-H	C56H101O10P-H-	56	101	0	10	1	0	0	0	1	0	0	963.705	963.706	-1.13705	183.982	389.671	239.092	250.518	434.798	2	731492	684728	677208	2.65447e+06	318677	2.30917e+06	2.08751e+06	1.35431e+06	633078	91.161	5.5455e-08	7.2561	1.0259e-06	infected-control1; infected-control2	cysts
PS(O-28:0/22:4(7Z,10Z,13Z,16Z)), PS(O-30:0/20:4(8Z,11Z,14Z,17Z)), PS(O-16:0/34:4(19Z,22Z,25Z,28Z)), PS(O-14:0/36:4(21Z,24Z,27Z,30Z)), PS(O-30:0/20:4(5Z,8Z,11Z,14Z)), PS(O-24:0/26:4(11Z,14Z,17Z,20Z)), PS(O-18:0/32:4(17Z,20Z,23Z,26Z)), PS(P-28:0/22:3(10Z,13Z,16Z)), PS(P-30:0/20:3(8Z,11Z,14Z)), PS(O-22:0/28:4(13Z,16Z,19Z,22Z)), PS(P-30:0/20:3(11Z,14Z,17Z)), PS(O-26:0/24:4(9Z,12Z,15Z,18Z)), PS(O-20:0…	PS	C56H104NO9P	M-H	C56H104NO9P-H-	56	104	1	9	1	0	0	0	1	0	0	964.736	964.738	-1.13583	389.563	504.67	429.978	33780.2	11742.2	26553	327.47	12539.2	580.864	736.562	598.164	727.4	4170.21	313.011	272.478	8.1342	0.0058517	2.2327	0.024303	control2-control1; infected-control2	-
PC(P-30:0/20:2(11Z,14Z)), PC(O-30:0/20:3(8Z,11Z,14Z)), PC(P-28:0/22:2(13Z,16Z)), PC(O-30:0/20:3(11Z,14Z,17Z)), PC(O-28:0/22:3(10Z,13Z,16Z))	PC	C58H112NO7P	M-H	C58H112NO7P-H-	58	112	1	7	1	0	0	0	1	0	0	964.809	964.81	-1.13574	187.77	707.212	243.195	11771.5	9423.36	16163.4	161.584	900.556	327.065	298.578	380.815	2	154.725	83.065	232.389	6.9088	0.010083	1.9964	0.034846	infected-control2	-
TG(22:5(4Z,7Z,10Z,13Z,16Z)/18:3(6Z,9Z,12Z)/22:6(4Z,7Z,10Z,13Z,16Z,19Z)), TG(20:4(5Z,8Z,11Z,14Z)/20:4(5Z,8Z,11Z,14Z)/22:6(4Z,7Z,10Z,13Z,16Z,19Z)), TG(22:5(4Z,7Z,10Z,13Z,16Z)/22:5(4Z,7Z,10Z,13Z,16Z)/18:4(6Z,9Z,12Z,15Z)), TG(22:4(7Z,10Z,13Z,16Z)/22:6(4Z,7Z,10Z,13Z,16Z,19Z)/18:4(6Z,9Z,12Z,15Z)), TG(20:3(5Z,8Z,11Z)/22:6(4Z,7Z,10Z,13Z,16Z,19Z)/20:5(5Z,8Z,11Z,14Z,17Z)), TG(22:5(4Z,7Z,10Z,13Z,16Z)/18:4(6…	TG	C65H98O6	M-H	C65H98O6-H-	65	98	0	6	0	0	0	0	1	0	0	973.728	973.729	-1.12678	581.212	220.654	148.999	242.152	155.658	580.604	176675	145936	93535	543122	27781.8	475724	436215	244503	126729	87.766	6.8651e-08	7.1634	1.2418e-06	infected-control1; infected-control2	cysts
PE(34:5(16Z,19Z,22Z,25Z,28Z)/20:5(5Z,8Z,11Z,14Z,17Z)), PE(34:5(19Z,22Z,25Z,28Z,31Z)/20:5(5Z,8Z,11Z,14Z,17Z)), PE(22:5(4Z,7Z,10Z,13Z,16Z)/32:5(17Z,20Z,23Z,26Z,29Z)), PE(20:4(8Z,11Z,14Z,17Z)/34:6(16Z,19Z,22Z,25Z,28Z,31Z)), PE(30:5(12Z,15Z,18Z,21Z,24Z)/24:5(6Z,9Z,12Z,15Z,18Z)), PE(26:6(8Z,11Z,14Z,17Z,20Z,23Z)/28:4(13Z,16Z,19Z,22Z)), PE(22:5(4Z,7Z,10Z,13Z,16Z)/32:5(14Z,17Z,20Z,23Z,26Z)), PE(26:4(11Z,…	PE	C59H98NO8P	M-H	C59H98NO8P-H-	59	98	1	8	1	0	0	0	1	0	0	978.695	978.696	-1.11963	205.807	237.612	74.5591	532.754	75.3685	311.64	4.78724e+06	4.41093e+06	4.04616e+06	1.51478e+07	2.30589e+06	1.39609e+07	1.17356e+07	7.88314e+06	3.75124e+06	278.67	8.7666e-11	10.057	5.0972e-09	infected-control1; infected-control2	cysts
IPC(t20:0/26:0(2OH)), IPC(t18:0/28:0(2OH))	IPC	C52H104NO13P	M-H	C52H104NO13P-H-	52	104	1	13	1	0	0	0	1	0	0	980.716	980.717	-1.11732	134.397	683.04	91.3772	407.394	415.413	255.26	129777	131371	146092	619071	45023.4	428806	378881	190945	77614.5	131.57	6.8842e-09	8.1621	1.7512e-07	infected-control1; infected-control2	cysts
